# Supplementary material for: Quantifying the Determinants of Evolutionary Dynamics Leading to Drug Resistance
Source: PLoS Biol. 2015 Nov 18;13(11):e1002299. doi: 10.1371/journal.pbio.1002299 (PMC4651364; doi:10.1371/journal.pbio.1002299)
Supplement: S1 Data — (XLSX) [file pbio.1002299.s001.xlsx]

## Sheet: Fig1A
Time (min)	Optical density at 600nm
	WT	iscS	pdxJ
0	0.0085	0.0049	0.0074
32.57	0.007	0.0031	0.0084
65.13	0.0094	0.0045	0.009
97.72	0.0115	0.0046	0.0093
130.3	0.0184	0.0041	0.011
162.8	0.0306	0.0052	0.012
195.4	0.0567	0.0065	0.0154
228	0.1058	0.0086	0.0214
260.5	0.1839	0.0116	0.03
293.1	0.3154	0.0153	0.0445
325.6	0.501	0.0193	0.0707
358.3	0.6487	0.0271	0.1103
390.8	0.8063	0.0381	0.1626
423.5	0.9082	0.0513	0.2407
456	1.002	0.0659	0.3708
488.6	1.075	0.087	0.5642
521.2	1.132	0.1092	0.6933
553.8	1.182	0.1385	0.8349
586.4	1.22	0.178	0.9236
619.1	1.25	0.2277	1.013
651.7	1.268	0.2865	1.096
684.3	1.28	0.3607	1.152
716.9	1.291	0.4168	1.191
749.5	1.296	0.468	1.217
782	1.301	0.5211	1.227
814.6	1.303	0.5755	1.24
847.3	1.309	0.6393	1.251
879.8	1.306	0.7023	1.257
912.4	1.303	0.7489	1.26
945	1.301	0.7923	1.27
977.6	1.295	0.8298	1.266
1010	1.291	0.8619	1.264
1043	1.287	0.8919	1.259
1075	1.278	0.9156	1.256
1108	1.275	0.9386	1.252
1141	1.271	0.9587	1.25

## Sheet: Fig1BC
		Growth rates (normalized to WT in no drug)
Gene KEIO ID	Common gene name	No_drug	CHL_1ug/mL	CPR_4ng/mL	MEC_38ng/mL	NIT_2ug/mL	TET_150ng/mL	TMP_80ng/mL	FOX_1.90ug/mL	AMP_3.14ug/mL
JW1950	hchA	0.9	0.51	0.57	0.5	0.65	0.57	0.6	0.38	0.3
JW3701	bglG	0.87	0.6	0.41	0.59	0.54	0.62	0.54	0.55	0.7
JW3905	cytR	0.9	0.65	0.68	0.77	0.64	0.68	0.64	0.62	0.77
JW1328	fnr	0.93	0.63	0.65	0.84	0.66	0.66	0.67	0.64	0.75
JW0430	hupB	0.88	0.58	0.53	0.78	0.53	0.6	0.67	0.56	0.64
JW0662	nagC	0.95	0.69	0.84	0.86	0.75	0.72	0.59	0.81	0.82
JW3877	rhaR	0.89	0.68	0.79	0.88	0.71	0.68	0.68	0.86	0.83
JW1316	tyrR	0.94	0.61	0.61	0.41	0.67	0.59	0.67	0.43	0.51
JW5917	rcsC	0.82	0.53	0.79	0.98	0.51	0.62	0.59	0.58	0.71
JW0111	aceF	0.59	0.2	0.4	0.58	0.31	0.35	0.53	0.44	0.33
JW0711	sdhC	0.84	0.64	0.6	0.59	0.52	0.63	0.43	0.56	0.69
JW1262	btuR	0.91	0.53	0.53	0.51	0.67	0.62	0.64	0.3	0.31
JW0824	deoR	0.9	0.51	0.52	0.46	0.64	0.57	0.63	0.31	0.23
JW2776	fucR	0.9	0.59	0.71	0.78	0.69	0.63	0.69	0.64	0.74
JW2883	argP	0.89	0.65	0.73	0.9	0.68	0.67	0.7	0.69	0.75
JW3195	nanR	0.86	0.61	0.7	0.7	0.68	0.62	0.67	0.68	0.78
JW1610	uidR	0.91	0.57	0.58	0.59	0.7	0.63	0.67	0.4	0.45
JW0114	acnB	0.81	0.51	0.65	0.65	0.63	0.66	0.6	0.27	0.47
JW0712	sdhD	0.76	0.59	0.7	0.77	0.7	0.62	0.67	0.74	0.79
JW2201	ada	0.91	0.57	0.61	0.71	0.73	0.61	0.67	0.47	0.52
JW4094	cadC	0.88	0.66	0.78	0.87	0.74	0.68	0.71	0.79	0.89
JW2361	dsdC	0.87	0.58	0.53	0.61	0.62	0.62	0.67	0.32	0.5
JW2805	galR	0.92	0.58	0.62	0.65	0.68	0.65	0.65	0.49	0.63
JW4221	idnR	0.88	0.59	0.65	0.69	0.69	0.64	0.66	0.67	0.82
JW4079	melR	0.91	0.65	0.77	0.86	0.73	0.68	0.68	0.89	0.86
JW0019	nhaR	0.89	0.53	0.61	0.63	0.65	0.63	0.69	0.46	0.46
JW4024	soxR	0.87	0.57	0.42	0.44	0.55	0.63	0.65	0.41	0.39
JW4287	uxuR	0.87	0.65	0.6	0.7	0.65	0.66	0.68	0.64	0.67
JW0078	fruR	0.84	0.76	0.77	0.84	0.62	0.7	0.35	0.73	0.76
JW0324	prpC	0.91	0.56	0.57	0.4	0.68	0.63	0.67	0.45	0.33
JW0713	sdhA	0.99	0.68	0.59	0.84	0.75	0.7	0.69	0.3	0.59
JW4077	adiY	0.9	0.6	0.57	0.71	0.69	0.67	0.66	0.45	0.57
JW1966	cbl	0.77	0.56	0.79	0.9	0.62	0.7	0.71	0.44	0.62
JW3046	ebgR	0.9	0.59	0.67	0.73	0.69	0.65	0.66	0.51	0.6
JW2138	galS	0.89	0.58	0.56	0.64	0.68	0.61	0.65	0.41	0.41
JW3746	ilvY	0.93	0.63	0.58	0.69	0.73	0.68	0.7	0.55	0.59
JW3909	metJ	0.89	0.57	0.53	0.79	0.58	0.66	0.71	0.37	0.54
JW0109	pdhR	0.91	0.63	0.61	0.59	0.71	0.65	0.65	0.47	0.5
JW4023	soxS	0.94	0.56	0.14	0.2	0.42	0.57	0.67	0.35	0.1
JW2396	xapR	0.88	0.61	0.73	0.74	0.69	0.66	0.66	0.58	0.7
JW1702	ihfA	0.87	0.44	0.04	0.7	0.44	0.49	0.7	0.29	0.24
JW0419	cyoD	0.89	0.51	0.51	0.26	0.64	0.57	0.7	0.19	0.15
JW0714	sdhB	0.9	0.52	0.83	0.94	0.76	0.63	0.7	0.24	0.67
JW0553	appY	0.98	0.62	0.62	0.72	0.7	0.67	0.65	0.41	0.52
JW1724	chbR	0.82	0.71	0.68	0.62	0.49	0.74	0.64	0.48	0.47
JW3232	envR	0.88	0.55	0.63	0.53	0.69	0.58	0.67	0.46	0.52
JW0075	leuO	0.89	0.53	0.7	0.78	0.71	0.61	0.65	0.6	0.58
JW3804	metR	0.9	0.61	0.66	0.49	0.71	0.64	0.68	0.44	0.43
JW0244	perR	0.87	0.56	0.66	0.5	0.7	0.57	0.68	0.41	0.48
JW2644	stpA	0.91	0.62	0.6	0.68	0.65	0.4	0.64	0.55	0.54
JW3254	zntR	0.89	0.54	0.49	0.93	0.69	0.58	0.62	0.49	0.62
JW3732	rbsR	0.91	0.66	0.45	0.51	0.58	0.64	0.55	0.56	0.68
JW0420	cyoC	0.88	0.53	0.51	0.63	0.69	0.57	0.68	0.36	0.31
JW0715	sucA	0.88	0.51	0.65	0.67	0.66	0.61	0.66	0.11	0
JW3206	argR	0.84	0.61	0.69	0.67	0.6	0.67	0.62	0.31	0.41
JW5702	crp	0.82	0.54	0.67	0.61	0.62	0.59	0.41	0.28	0.38
JW0555	envY	0.92	0.69	0.69	0.75	0.7	0.78	0.65	0.57	0.59
JW0895	ihfB	0.89	0.46	0.04	0.57	0.48	0.49	0.71	0.28	0.22
JW0872	lrp	0.83	0.44	0.51	0.37	0.67	0.56	0.61	0.35	0.42
JW0337	mhpR	0.9	0.65	0.74	0.78	0.73	0.68	0.7	0.7	0.64
JW4063	phnF	0.91	0.6	0.56	0.6	0.71	0.63	0.69	0.38	0.5
JW3089	tdcA	0.89	0.61	0.7	0.66	0.72	0.64	0.71	0.53	0.64
JW0198	yafC	0.9	0.53	0.5	0.52	0.66	0.59	0.67	0.36	0.43
JW1901	sdiA	0.94	0.55	0.53	0.61	0.7	0.6	0.71	0.43	0.54
JW0421	cyoB	0.98	0.59	0.51	0.65	0.67	0.61	0.68	0.3	0.24
JW0716	sucB	0.88	0.45	0.6	0.69	0.66	0.59	0.66	0	0.83
JW3721	asnC	0.94	0.54	0.33	0.7	0.52	0.59	0.66	0.34	0.17
JW1023	csgD	0.87	0.56	0.62	0.54	0.67	0.58	0.69	0.43	0.42
JW1176	fadR	0.88	0.6	0.58	0.59	0.65	0.65	0.67	0.39	0.37
JW1225	hns	0.72	0.28	0.51	0.22	0.38	0.24	0.44	0.08	0.2
JW2807	lysR	0.89	0.62	0.67	0.66	0.67	0.68	0.65	0.7	0.69
JW1967	nac	0.86	0.48	0.55	0.48	0.65	0.55	0.63	0.42	0.55
JW4200	treR	0.88	0.58	0.6	0.56	0.68	0.66	0.69	0.38	0.53
JW0596	ybdO	0.96	0.67	0.72	0.88	0.66	0.73	0.64	0.65	0.67
JW2676	srlR	0.89	0.51	0.64	0.78	0.65	0.62	0.64	0.54	0.61
JW0422	cyoA	0.9	0.56	0.61	0.57	0.72	0.6	0.68	0.53	0.63
JW0717	sucC	0.92	0.57	0.75	0.83	0.64	0.69	0.67	0.8	0.77
JW0305	betI	0.92	0.7	0.73	0.74	0.71	0.74	0.56	0.68	0.58
JW5894	cynR	0.9	0.66	0.67	0.57	0.66	0.68	0.69	0.6	0.5
JW3229	fis	0.84	0.73	0	0.04	0.05	0.68	0.8	0.66	0.65
JW3964	hupA	0.93	0.57	0.51	0.63	0.58	0.65	0.65	0.48	0.49
JW1612	malI	0.77	0.53	0.63	0.63	0.65	0.64	0.61	0.53	0.57
JW1650	purR	0.85	0.51	0.59	0.45	0.65	0.58	0.61	0.39	0.48
JW4356	trpR	0.87	0.57	0.66	0.69	0.67	0.65	0.67	0.64	0.72
JW0624	ybeF	0.87	0.54	0.67	0.47	0.69	0.58	0.69	0.36	0.42
JW0007	talB	0.86	0.58	0.74	0.72	0.67	0.7	0.65	0.72	0.73
JW0506	fdrA	0.89	0.58	0.58	0.62	0.69	0.58	0.67	0.42	0.49
JW0739	galM	0.98	0.66	0.59	0.72	0.74	0.68	0.67	0.42	0.51
JW0807	ybiW	0.9	0.47	0.38	0.54	0.63	0.54	0.56	0.24	0.23
JW1228	adhE	0.96	0.63	0.69	0.94	0.77	0.69	0.66	0.63	0.83
JW1692	pps	0.85	0.52	0.59	0.63	0.66	0.62	0.66	0.34	0.34
JW2273	nuoL	0.86	0.53	0.58	0.68	0.67	0.59	0.66	0.47	0.62
JW5875	nuoB	0.88	0.53	0.18	0.32	0.4	0.58	0.69	0.26	0.05
JW3205	mdh	0.89	0.6	0.51	0.7	0.6	0.67	0.66	0.3	0.4
JW3923	pflD	0.82	0.59	0.55	0.72	0.6	0.68	0.6	0.47	0.42
JW4112	frdD	0.89	0.65	0.59	0.87	0.7	0.68	0.65	0.67	0.5
JW1115	phoQ	0.9	0.38	0.4	0.45	0.59	0.61	0.48	0.17	0.2
JW1872	cheB	0.93	0.61	0.59	0.56	0.69	0.63	0.64	0.48	0.48
JW2213	atoS	0.86	0.64	0.58	0.78	0.58	0.66	0.67	0.72	0.68
JW1268	acnA	0.57	0.57	0.6	0.26	0.6	0.7	0.65	0.24	0.39
JW2274	nuoK	0.86	0.46	0.48	0.47	0.63	0.51	0.66	0.19	0.36
JW2283	nuoA	0.9	0.49	0.53	0.52	0.63	0.59	0.68	0.26	0.39
JW3343	yhfW	0.9	0.6	0.61	0.7	0.68	0.64	0.65	0.58	0.66
JW3924	pflC	0.91	0.57	0.45	0.72	0.58	0.6	0.64	0.39	0.18
JW4113	frdC	0.88	0.58	0.71	0.78	0.68	0.63	0.67	0.66	0.74
JW0611	citA	0.85	0.53	0.39	0.63	0.65	0.59	0.64	0.4	0.27
JW1116	phoP	0.79	0.36	0.25	0.55	0.66	0.46	0.46	0.08	0.24
JW1877	cheA	0.92	0.58	0.6	0.52	0.68	0.61	0.62	0.4	0.35
JW2214	atoC	0.8	0.52	0.37	0.73	0.72	0.6	0.64	0.29	0.22
JW0885	pflA	0.96	0.74	0.72	0.76	0.66	0.77	0.67	0.42	0.59
JW1413	gapC	0.89	0.72	0.61	0.84	0.59	0.73	0.65	0.38	0.55
JW1841	zwf	0.67	0.48	0.32	0.31	0.27	0.57	0.27	0.09	0
JW2275	nuoJ	0.78	0.5	0.54	0.74	0.68	0.66	0.63	0.31	0.44
JW2385	glk	0.86	0.53	0.53	0.51	0.65	0.61	0.62	0.35	0.44
JW3349	rpe	0.58	0.17	0.47	0.65	0.44	0.47	0.45	0.57	0.53
JW3928	ppc	0.87	0.57	0.54	0.51	0.61	0.64	0.63	0.35	0.35
JW4114	frdB	0.91	0.66	0.55	0.89	0.72	0.73	0.68	0.74	0.62
JW0612	citB	0.87	0.66	0.64	0.79	0.69	0.73	0.66	0.5	0.43
JW1212	narL	0.82	0.58	0.65	0.76	0.69	0.66	0.65	0.51	0.69
JW1899	uvrY	0.88	0.64	0.52	0.87	0.71	0.67	0.68	0.82	0.82
JW2366	evgA	0.87	0.59	0.68	0.76	0.65	0.57	0.61	0.7	0.76
JW0886	pflB	0.89	0.61	0.71	0.75	0.65	0.65	0.64	0.67	0.78
JW5906	gapC	0.88	0.67	0.56	0.91	0.7	0.7	0.7	0.68	0.86
JW1843	pykA	0.78	0.55	0.73	0.85	0.62	0.59	0.67	0.6	0.71
JW2276	nuoI	0.77	0.34	0.41	0.53	0.63	0.48	0.6	0.25	0.21
JW2447	maeB	0.8	0.61	0.59	0.7	0.64	0.69	0.68	0.54	0.49
JW3366	pck	0.94	0.65	0.65	0.79	0.68	0.72	0.67	0.58	0.75
JW3974	aceB	0.98	0.7	0.64	0.94	0.67	0.76	0.67	0.78	0.81
JW4115	frdA	0.95	0.65	0.57	0.71	0.7	0.68	0.62	0.43	0.46
JW1213	narX	0.88	0.61	0.58	0.83	0.72	0.67	0.65	0.5	0.44
JW1951	yedV	0.91	0.54	0.42	0.34	0.59	0.63	0.41	0.19	0
JW2367	evgS	0.85	0.64	0.6	0.92	0.7	0.69	0.65	0.76	0.81
JW2011	gnd	0.83	0.44	0.58	0.76	0.67	0.64	0.61	0.47	0.51
JW2277	nuoH	0.85	0.46	0.5	0.49	0.59	0.55	0.65	0.29	0.54
JW2448	talA	0.85	0.57	0.57	0.67	0.61	0.63	0.62	0.47	0.42
JW3587	gpmI	0.82	0.56	0.54	0.18	0.56	0.62	0.64	0.71	0.41
JW3975	aceA	0.87	0.59	0.39	0.43	0.48	0.61	0.67	0.49	0.33
JW4346	deoB	0.87	0.59	0.51	0.77	0.69	0.63	0.65	0.71	0.64
JW0683	kdpD	0.87	0.64	0.48	0.78	0.62	0.62	0.66	0.82	0.74
JW1223	rssB	0.78	0.6	0.52	0.8	0.49	0.58	0.64	0.49	0.41
JW2453	narQ	0.9	0.54	0.68	0.84	0.61	0.62	0.65	0.78	0.76
JW0960	appC	0.82	0.51	0.57	0.73	0.63	0.63	0.63	0.3	0.33
JW1603	fumC	0.86	0.64	0.57	0.78	0.63	0.66	0.68	0.69	0.83
JW2198	mqo	0.86	0.6	0.69	0.77	0.65	0.64	0.66	0.66	0.8
JW2278	nuoG	0.88	0.48	0.56	0.75	0.6	0.6	0.68	0.19	0.39
JW2449	tktB	0.98	0.69	0.55	0.75	0.71	0.73	0.65	0.63	0.8
JW3887	pfkA	0.74	0.46	0.51	0.59	0.54	0.61	0.51	0.36	0.41
JW4358	ytjC	0.87	0.62	0.57	0.79	0.67	0.69	0.65	0.57	0.46
JW0797	dps	0.88	0.56	0.59	0.48	0.67	0.63	0.64	0.43	0.43
JW1600	rstA	0.9	0.52	0.43	0.55	0.63	0.56	0.63	0.3	0.31
JW2063	baeS	0.85	0.57	0.64	0.7	0.65	0.6	0.65	0.5	0.54
JW2538	yfhA	0.85	0.48	0.47	0.52	0.64	0.57	0.65	0.29	0.18
JW0961	appB	0.88	0.64	0.69	0.89	0.71	0.69	0.6	0.49	0.46
JW1604	fumA	0.86	0.58	0.68	0.79	0.67	0.62	0.63	0.8	0.83
JW2271	nuoN	0.86	0.45	0.62	0.82	0.69	0.55	0.67	0.28	0.59
JW2279	nuoF	0.87	0.51	0.28	0.32	0.42	0.57	0.69	0.31	0.1
JW0563	cusB	0.96	0.62	0.56	0.65	0.71	0.63	0.64	0.45	0.52
JW3890	tpiA	0.95	0.64	0.6	0.75	0.71	0.66	0.65	0.61	0.74
JW4051	rpiB	0.89	0.63	0.38	0.83	0.71	0.66	0.63	0.5	0.39
JW0389	phoB	0.92	0.62	0.59	0.63	0.71	0.64	0.62	0.48	0.46
JW1601	rstB	0.88	0.57	0.6	0.76	0.68	0.6	0.64	0.59	0.73
JW2181	narP	0.88	0.59	0.68	0.75	0.66	0.65	0.65	0.57	0.65
JW1122	icd	0.89	0.66	0.63	0.87	0.71	0.68	0.61	0.19	0.68
JW1666	pykF	0.81	0.52	0.56	0.86	0.62	0.73	0.58	0.54	0.74
JW2272	nuoM	0.75	0.43	0.38	0.7	0.64	0.55	0.63	0.2	0.31
JW2280	nuoE	0.78	0.57	0.61	0.77	0.69	0.64	0.63	0.38	0.55
JW2943	glcB	0.93	0.62	0.48	0.52	0.5	0.69	0.61	0.44	0.32
JW3918	fsaB	0.91	0.6	0.65	0.86	0.64	0.71	0.61	0.51	0.52
JW4083	fumB	0.87	0.63	0.7	0.79	0.66	0.64	0.63	0.72	0.76
JW0390	phoR	0.87	0.51	0.48	0.47	0.63	0.59	0.6	0.48	0.24
JW0980	torR	0.85	0.62	0.09	0.34	0.41	0.57	0.32	0.39	0.35
JW1871	cheY	0.85	0.65	0.46	0.78	0.5	0.62	0.67	0.69	0.67
JW2205	rcsB	0.87	0.69	0.58	0.83	0.68	0.7	0.69	0.74	0.8
JW2757	barA	0.9	0.64	0.68	0.84	0.64	0.63	0.61	0.63	0.73
JW3644	uhpA	0.91	0.66	0.57	0.8	0.68	0.7	0.66	0.6	0.51
JW4074	basR	0.97	0.66	0.59	0.71	0.75	0.68	0.66	0.58	0.59
JW1186	treA	0.78	0.57	0.58	0.59	0.63	0.67	0.66	0.48	0.38
JW0855	poxB	0.88	0.54	0.61	0.73	0.74	0.58	0.61	0.52	0.41
JW5478	tktA	0.56	0.2	0.45	0.46	0.45	0.52	0.46	0.49	0.44
JW0401	tsx	0.91	0.61	0.7	0.91	0.64	0.65	0.72	0.83	0.77
JW3043	aer	0.87	0.61	0.72	0.79	0.68	0.62	0.68	0.78	0.75
JW0100	coaE	0.87	0.73	0.75	0.83	0.69	0.72	0.67	0.8	0.81
JW0560	cusR	0.91	0.62	0.79	0.89	0.62	0.69	0.67	0.75	0.63
JW2993	qseB	0.91	0.58	0.57	0.67	0.7	0.58	0.7	0.36	0.46
JW3839	glnG	0.91	0.5	0.62	0.89	0.64	0.62	0.62	0.47	0.43
JW4085	dcuR	0.87	0.62	0.71	0.79	0.68	0.6	0.63	0.65	0.77
JW2034	cpsB	0.84	0.5	0.55	0.63	0.65	0.6	0.62	0.35	0.35
JW1375	ldhA	0.85	0.59	0.71	0.77	0.66	0.61	0.68	0.67	0.77
JW2334	yfcT	0.9	0.69	0.6	0.93	0.72	0.68	0.7	0.79	0.81
JW2096	yehB	0.94	0.56	0.63	0.54	0.68	0.6	0.65	0.39	0.43
JW1874	tap	0.97	0.62	0.54	0.63	0.7	0.62	0.69	0.39	0.49
JW0243	ykfA	0.94	0.67	0.71	0.82	0.7	0.71	0.68	0.67	0.6
JW3367	envZ	0.86	0.7	0.44	0.7	0.59	0.72	0.69	0.57	0.45
JW2497	yfgM	0.99	0.68	0.62	0.85	0.73	0.69	0.67	0.53	0.57
JW2629	ypjB	0.87	0.45	0.47	0.61	0.69	0.57	0.66	0.26	0.31
JW2994	qseC	0.92	0.6	0.6	0.7	0.69	0.63	0.63	0.42	0.44
JW3840	glnL	0.91	0.57	0.55	0.89	0.72	0.63	0.65	0.39	0.46
JW4086	dcuS	0.85	0.53	0.51	0.56	0.62	0.6	0.63	0.48	0.33
JW3730	rbsB	0.88	0.66	0.71	0.75	0.6	0.71	0.65	0.6	0.52
JW2121	dld	0.89	0.63	0.72	0.81	0.69	0.64	0.67	0.84	0.81
JW2342	yfdF	0.87	0.64	0.65	0.81	0.71	0.65	0.65	0.77	0.78
JW2044	wcaA	0.86	0.61	0.62	0.83	0.68	0.63	0.64	0.87	0.84
JW3393	glgC	0.88	0.5	0.49	0.53	0.65	0.56	0.64	0.32	0.45
JW3169	rpoN	0.64	0.43	0.33	0.61	0.37	0.46	0.45	0.1	0
JW3882	cpxA	0.8	0.68	0.52	0.9	0.56	0.78	0.56	0.71	0.72
JW4361	creB	0.85	0.54	0.66	0.92	0.65	0.64	0.63	0.39	0.51
JW1235	oppA	0.87	0.59	0.66	0.79	0.68	0.6	0.65	0.57	0.64
JW3580	lldD	0.98	0.69	0.69	0.8	0.71	0.72	0.68	0.6	0.79
JW0945	helD	0.89	0.48	0.49	0.44	0.59	0.54	0.67	0.39	0.48
JW2486	ppk	0.9	0.72	0.7	0.97	0.71	0.64	0.76	0.68	0.84
JW5536	arcB	0.66	0.19	0.43	0.12	0.56	0.39	0.52	0.42	0.28
JW3883	cpxR	0.88	0.59	0.67	0.92	0.74	0.6	0.57	0.65	0.66
JW4362	creC	0.9	0.61	0.36	0.39	0.48	0.61	0.68	0.41	0.27
JW3077	yhaK	0.86	0.53	0.54	0.52	0.68	0.58	0.65	0.3	0.5
JW0675	pgm	0.89	0.66	0.38	0.91	0.62	0.79	0.63	0.89	0.93
JW0564	cusA	0.85	0.5	0.48	0.53	0.65	0.55	0.65	0.31	0.26
JW5905	hrpA	0.82	0.34	0.55	0.66	0.65	0.47	0.62	0.36	0.35
JW0318	yahL	0.89	0.57	0.57	0.5	0.65	0.63	0.61	0.57	0.39
JW2293	ackA	0.62	0.24	0.52	0.52	0.44	0.5	0.47	0.45	0.59
JW2585	yfiN	0.83	0.61	0.66	0.78	0.68	0.65	0.64	0.48	0.55
JW2633	yqaD	0.91	0.65	0.7	0.91	0.67	0.64	0.66	0.82	0.81
JW3368	ompR	0.85	0.67	0.59	0.68	0.78	0.71	0.68	0.68	0.68
JW3967	zraS	0.92	0.55	0.34	0.48	0.63	0.58	0.68	0.31	0.19
JW4364	arcA	0.51	0.27	0.28	0.3	0.46	0.38	0.45	0.06	0.03
JW1644	rnt	0.45	0.39	0.42	0.27	0.01	0.4	0.44	0	0.1
JW0710	gltA	0.95	0.69	0.63	0.76	0.71	0.63	0.64	0.17	0.75
JW1771	mipA	0.88	0.46	0.39	0.35	0.58	0.54	0.65	0.41	0.27
JW3285	gspA	0.89	0.59	0.62	0.63	0.68	0.6	0.61	0.49	0.38
JW0764	moaA	0.87	0.57	0.76	0.9	0.71	0.65	0.67	0.54	0.7
JW0110	aceE	0.6	0.2	0.55	0.71	0.31	0.34	0.55	0.45	0.56
JW2369	yfdV	0.89	0.62	0.59	0.57	0.54	0.65	0.63	0.37	0.34
JW3624	rpoZ	0.94	0.79	0.64	1.02	0.75	0.72	0.57	0.61	0.43
JW3968	zraR	0.86	0.57	0.58	0.64	0.69	0.59	0.66	0.39	0.43
JW3021	glgS	0.9	0.64	0.54	0.65	0.68	0.59	0.61	0.54	0.42
JW0723	cydB	0.59	0.24	0.54	0.62	0.36	0.36	0.46	0.57	0.49
JW0146	fhuA	0.87	0.66	0.62	0.88	0.72	0.69	0.67	0.87	0.81
JW3354	hofQ	0.84	0.59	0.67	0.77	0.67	0.59	0.66	0.75	0.77
JW0117	speE	0.96	0.44	0.63	0.79	0.72	0.71	0.64	0.69	0.66
JW0112	lpd	0.39	0.18	0.4	0.34	0.27	0.29	0.41	0.46	0.63
JW2373	ypdI	0.92	0.68	0.67	0.82	0.7	0.66	0.66	0.83	0.89
JW0449	hha	0.89	0.55	0.49	0.7	0.58	0.59	0.63	0.17	0.39
JW3643	uhpB	0.81	0.64	0.71	0.73	0.59	0.67	0.64	0.4	0.49
JW4073	basS	0.91	0.65	0.32	0.41	0.43	0.6	0.66	0.37	0.28
JW2294	pta	0.67	0.24	0.57	0.6	0.5	0.52	0.51	0.27	0.37
JW3703	pstB	0.89	0.66	0.64	0.82	0.67	0.66	0.62	0.48	0.47
JW3454	yhiI	0.9	0.59	0.58	0.54	0.66	0.63	0.62	0.55	0.51
JW0530	renD	0.92	0.51	0.51	0.53	0.65	0.59	0.63	0.36	0.4
JW4191	fbp	0.96	0.66	0.71	0.98	0.7	0.7	0.66	0.64	0.75
JW2421	yfeU	0.84	0.6	0.66	0.79	0.65	0.61	0.63	0.63	0.7
JW2621	yfjV	0.86	0.64	0.63	0.82	0.7	0.66	0.66	0.69	0.77
JW2142	cirA	0.84	0.6	0.68	0.85	0.69	0.65	0.66	0.8	0.84
JW0755	ybhC	0.86	0.46	0.44	0.49	0.63	0.56	0.6	0.25	0.4
JW2047	wza	0.86	0.59	0.74	0.84	0.68	0.64	0.64	0.84	0.84
JW5896	ybhD	0.88	0.63	0.65	0.92	0.74	0.69	0.62	0.52	0.55
JW1587	ynfL	0.89	0.67	0.73	0.9	0.72	0.67	0.66	0.85	0.89
JW0104	ppdD	0.87	0.59	0.72	0.81	0.69	0.64	0.65	0.82	0.76
JW0483	tesA	0.87	0.53	0.66	0.64	0.7	0.58	0.6	0.34	0.38
JW1113	pepT	0.9	0.53	0.76	0.76	0.54	0.72	0.52	0.75	0.69
JW1010	ycdS	0.83	0.54	0.49	0.71	0.59	0.63	0.62	0.33	0.25
JW1088	fhuE	0.87	0.52	0.6	0.57	0.66	0.57	0.64	0.33	0.29
JW0790	fiu	0.9	0.6	0.69	1.01	0.8	0.68	0.69	0.57	0.79
JW3113	yraJ	0.89	0.59	0.75	0.82	0.69	0.64	0.63	0.75	0.79
JW2824	ygeL	0.87	0.61	0.71	0.77	0.65	0.67	0.66	0.56	0.58
JW1337	dbpA	0.92	0.53	0.78	1	0.78	0.67	0.6	0.67	0.81
JW2784	mltA	0.86	0.6	0.64	0.53	0.61	0.65	0.61	0.39	0.46
JW3556	yiaT	0.87	0.53	0.61	0.56	0.67	0.59	0.63	0.42	0.58
JW0561	cusC	0.9	0.54	0.64	0.97	0.66	0.64	0.62	0.46	0.55
JW1788	yeaT	0.7	0.49	0.52	0.82	0.66	0.6	0.56	0.14	0.3
JW0058	hepA	0.87	0.62	0.82	0.93	0.74	0.67	0.62	0.66	0.42
JW0157	degP	0.95	0.62	0.58	0.54	0.71	0.68	0.66	0.39	0.59
JW0627	dacA	0.88	0.51	0.74	0.18	0.68	0.56	0.62	0.22	0.01
JW1172	umuD	0.8	0.47	0.3	0.61	0.65	0.57	0.57	0.29	0.28
JW2671	mltB	0.86	0.57	0.73	0.81	0.66	0.62	0.65	0.68	0.72
JW1795	yeaY	0.86	0.57	0.74	0.79	0.67	0.61	0.64	0.77	0.84
JW2462	nlpB	0.83	0.53	0.57	0.88	0.64	0.59	0.63	0.49	0.54
JW3996	lamB	0.91	0.56	0.59	0.69	0.7	0.6	0.62	0.42	0.49
JW0120	gcd	0.86	0.49	0.59	0.52	0.65	0.6	0.62	0.48	0.37
JW2144	yeiE	0.85	0.6	0.73	0.83	0.66	0.63	0.65	0.69	0.75
JW0144	hrpB	0.88	0.65	0.69	0.82	0.7	0.69	0.67	0.77	0.8
JW0227	pepD	0.84	0.55	0.56	0.66	0.65	0.62	0.56	0.43	0.39
JW0823	dacC	0.88	0.61	0.7	0.83	0.69	0.67	0.65	0.71	0.7
JW1181	ldcA	0.86	0.62	0.33	0.43	0.46	0.58	0.33	0.37	0.46
JW3474	slp	0.9	0.54	0.54	0.78	0.7	0.6	0.66	0.21	0.39
JW0940	ompA	0.92	0.61	0.64	0.07	0.53	0.68	0.7	0.35	0.54
JW1499	ydeT	0.84	0.53	0.62	0.75	0.64	0.61	0.57	0.65	0.52
JW2762	yqcB	0.92	0.53	0.48	0.84	0.65	0.62	0.49	0.41	0.5
JW1645	lhr	0.83	0.57	0.7	0.74	0.65	0.61	0.53	0.81	0.82
JW0322	prpR	0.89	0.67	0.68	0.85	0.7	0.69	0.54	0.82	0.59
JW0840	potH	0.85	0.61	0.41	0.49	0.5	0.61	0.33	0.52	0.46
JW1264	sohB	0.87	0.52	0.56	0.3	0.64	0.61	0.55	0.43	0.53
JW0731	pal	0.95	0.7	0.72	0	0.71	0.72	0.6	0.5	0.11
JW2203	ompC	0.96	0.61	0.23	0.23	0.63	0.64	0.55	0.11	0.23
JW4275	fimB	0.88	0.61	0.68	0.83	0.69	0.67	0.65	0.67	0.55
JW2815	yqeI	0.86	0.62	0.67	0.89	0.61	0.68	0.63	0.62	0.7
JW4195	cybC	0.86	0.49	0.54	0.51	0.64	0.55	0.61	0.26	0.33
JW3557	yiaU	0.89	0.59	0.51	0.59	0.64	0.65	0.62	0.42	0.41
JW3753	rhlB	0.92	0.65	0.47	0.79	0.6	0.7	0.59	0.51	0.57
JW0427	clpP	0.79	0.38	0.71	0.9	0.6	0.49	0.64	0.57	0.74
JW0866	clpA	0.83	0.52	0.64	0.82	0.6	0.61	0.59	0.4	0.35
JW1270	pgpB	0.83	0.52	0.42	0.27	0.68	0.6	0.37	0	0.35
JW0188	nlpE	0.88	0.63	0.7	0.83	0.7	0.67	0.66	0.82	0.69
JW0912	ompF	0.75	0.56	0.89	0.93	0.64	0.76	0.62	0.94	0.87
JW5780	fimD	0.86	0.59	0.7	0.79	0.68	0.65	0.64	0.75	0.69
JW3689	yidZ	0.9	0.67	0.71	0.87	0.74	0.69	0.63	0.81	0.78
JW2560	srmB	0.8	0.62	0.51	0.71	0.54	0.54	0.61	0.53	0.31
JW0428	clpX	0.88	0.61	0.35	0.58	0.34	0.5	0.67	0.76	0.59
JW0915	pepN	0.89	0.6	0.48	0.28	0.65	0.64	0.37	0	0.27
JW1502	ydeU	0.99	0.77	0.85	0.98	0.73	0.73	0.62	0.83	0.94
JW0554	ompT	0.87	0.56	0.44	0.71	0.51	0.61	0.5	0.43	0.57
JW2341	fadL	0.87	0.65	0.72	0.79	0.67	0.68	0.63	0.51	0.5
JW1371	ompN	0.84	0.62	0.69	0.81	0.61	0.68	0.58	0.28	0.53
JW4276	fimE	0.72	0.49	0.48	0.86	0.67	0.6	0.62	0.46	0.39
JW2818	ygeF	0.86	0.48	0.49	0.31	0.63	0.55	0.61	0.31	0.21
JW3896	glpX	0.88	0.58	0.21	0.34	0.46	0.58	0.64	0.39	0.19
JW4290	yjiE	0.86	0.61	0.7	0.81	0.69	0.65	0.58	0.75	0.67
JW1797	yoaA	0.86	0.62	0.73	0.91	0.69	0.66	0.53	0.56	0.47
JW0429	lon	0.88	0.78	0.89	0.99	0.51	0.81	0.69	0.84	0.88
JW0957	hyaD	0.74	0.61	0.62	0.77	0.5	0.55	0.56	0.4	0.55
JW1431	ydcP	0.86	0.44	0.52	0.49	0.6	0.55	0.59	0.34	0.24
JW1489	pqqL	0.78	0.52	0.57	0.62	0.6	0.55	0.58	0.37	0.48
JW2712	nlpD	0.92	0.64	0.62	0.66	0.7	0.65	0.69	0.52	0.5
JW3100	agaR	0.87	0.58	0.57	0.55	0.66	0.6	0.62	0.3	0.51
JW3903	hslV	0.87	0.63	0.7	0.84	0.71	0.63	0.65	0.64	0.78
JW3495	yhjJ	0.88	0.65	0.76	0.75	0.71	0.71	0.71	0.69	0.74
JW4132	hflK	0.86	0.66	0.74	0.75	0.66	0.69	0.66	0.85	0.8
JW2169	yejG	0.87	0.46	0.25	0.34	0.66	0.53	0.64	0.07	0.24
JW2238	yfaD	0.86	0.58	0.72	0.83	0.68	0.63	0.65	0.75	0.78
JW2270	yfbP	0.86	0.57	0.61	0.6	0.66	0.59	0.65	0.35	0.34
JW2352	yfdM	0.93	0.7	0.67	0.71	0.64	0.78	0.64	0.41	0.44
JW2394	yfeD	0.89	0.67	0.74	0.9	0.69	0.67	0.66	0.74	0.77
JW1755	sppA	0.86	0.51	0.69	0.58	0.63	0.57	0.63	0.38	0.39
JW2325	mepA	0.87	0.53	0.56	0.73	0.67	0.62	0.65	0.3	0.35
JW2723	iap	0.88	0.59	0.62	0.57	0.63	0.65	0.66	0.45	0.46
JW3098	sohA	0.89	0.52	0.61	0.64	0.63	0.51	0.64	0.41	0.47
JW3869	frvX	0.88	0.54	0.66	0.51	0.63	0.61	0.65	0.48	0.42
JW3465	prlC	0.87	0.57	0.69	0.84	0.67	0.6	0.66	0.51	0.62
JW4133	hflC	0.9	0.63	0.81	0.77	0.7	0.71	0.67	0.38	0.62
JW2219	yfaP	0.85	0.57	0.67	0.72	0.66	0.61	0.65	0.45	0.56
JW5964	ypaA	0.77	0.54	0.54	0.69	0.66	0.64	0.65	0.42	0.39
JW2288	yfbR	0.88	0.53	0.4	0.68	0.67	0.6	0.61	0.37	0.35
JW2355	yfdO	0.87	0.5	0.66	0.59	0.64	0.64	0.64	0.36	0.38
JW2412	yfeK	0.86	0.59	0.74	0.82	0.68	0.63	0.67	0.74	0.81
JW1818	htpX	0.88	0.61	0.73	0.84	0.69	0.69	0.67	0.56	0.64
JW2382	ypdF	0.85	0.57	0.68	0.78	0.67	0.63	0.64	0.69	0.8
JW2789	ptr	0.87	0.57	0.71	0.69	0.71	0.59	0.66	0.31	0.42
JW3127	yhbU	0.91	0.58	0.56	0.59	0.67	0.65	0.63	0.38	0.38
JW3823	pepQ	0.98	0.64	0.63	0.77	0.7	0.67	0.63	0.56	0.77
JW3434	zntA	0.93	0.62	0.35	0.35	0.58	0.59	0.62	0.44	0.48
JW4217	pepA	0.86	0.58	0.28	0.15	0.4	0.57	0.65	0.22	0.17
JW2220	yfaQ	0.86	0.67	0.58	0.2	0.7	0.69	0.22	0.05	0.12
JW2239	yfaU	0.86	0.54	0.63	0.62	0.68	0.6	0.67	0.33	0.43
JW2296	yfcD	0.94	0.57	0.83	0.9	0.76	0.64	0.66	0.19	0.46
JW2357	yfdQ	0.85	0.71	0.72	0.72	0.54	0.72	0.6	0.33	0.45
JW2425	yfeY	0.87	0.55	0.67	0.68	0.69	0.6	0.64	0.46	0.48
JW1819	prc	0.95	0.55	0.63	0.72	0.7	0.58	0.67	0.34	0.45
JW2476	hyfR	0.9	0.55	0.59	0.69	0.7	0.6	0.64	0.34	0.47
JW2840	ygeY	0.73	0.55	0.69	0.57	0.62	0.7	0.68	0.27	0.38
JW3149	dacB	0.87	0.56	0.67	0.63	0.69	0.62	0.67	0.48	0.59
JW3412	ggt	0.98	0.69	0.7	0.9	0.7	0.75	0.68	0.66	0.83
JW2221	yfaS	0.87	0.49	0.56	0.5	0.64	0.55	0.64	0.31	0.29
JW2302	yfcI	0.89	0.53	0.61	0.69	0.67	0.61	0.67	0.42	0.49
JW2358	yfdR	0.91	0.58	0.49	0.44	0.47	0.64	0.64	0.37	0.32
JW2426	yfeZ	0.87	0.58	0.73	0.81	0.68	0.64	0.66	0.76	0.85
JW1834	ptrB	0.8	0.64	0.76	0.84	0.58	0.71	0.57	0.09	0.37
JW2507	pepB	0.91	0.59	0.63	0.79	0.71	0.64	0.61	0.53	0.79
JW2903	yggG	0.86	0.56	0.62	0.72	0.66	0.61	0.66	0.56	0.66
JW3203	degQ	0.89	0.57	0.59	0.61	0.66	0.65	0.61	0.18	0.41
JW5595	yifK	0.88	0.59	0.65	0.79	0.67	0.65	0.6	0.37	0.51
JW3359	mrcA	0.88	0.54	0.54	0.62	0.63	0.62	0.68	0.44	0.45
JW4291	iadA	0.84	0.47	0.59	0.71	0.64	0.6	0.6	0.48	0.46
JW2222	yfaS	0.88	0.55	0.62	0.64	0.71	0.57	0.66	0.32	0.34
JW2250	yfbH	0.86	0.5	0.53	0.53	0.66	0.56	0.64	0.4	0.48
JW2322	yfcL	0.83	0.52	0.62	0.65	0.62	0.58	0.68	0.43	0.54
JW2432	eutL	0.86	0.61	0.73	0.82	0.67	0.62	0.65	0.82	0.83
JW2669	recA	0.6	0.35	0	0.73	0	0.61	0.48	0.41	0.58
JW2911	sprT	0.87	0.56	0.66	0.7	0.67	0.62	0.63	0.51	0.6
JW3670	dgoK	0.89	0.54	0.59	0.64	0.69	0.58	0.64	0.3	0.33
JW3297	gspO	0.9	0.59	0.63	0.62	0.7	0.61	0.67	0.35	0.49
JW4352	radA	0.87	0.5	0.17	0.58	0.49	0.57	0.64	0.32	0.45
JW2223	yfaT	0.87	0.55	0.66	0.63	0.68	0.6	0.68	0.4	0.37
JW2252	yfbW	0.85	0.63	0.74	0.96	0.73	0.67	0.67	0.63	0.76
JW2330	yfcP	0.9	0.57	0.62	0.67	0.71	0.6	0.68	0.38	0.54
JW2372	yfdX	0.81	0.44	0.3	0.58	0.65	0.56	0.62	0.33	0.15
JW2435	eutA	0.9	0.56	0.66	0.7	0.73	0.6	0.65	0.43	0.49
JW2005	hisH	0.86	0.48	0.58	0.56	0.62	0.57	0.63	0.19	0.25
JW2688	hycH	0.85	0.57	0.68	0.74	0.66	0.62	0.67	0.49	0.52
JW2939	pppA	0.85	0.66	0.68	0.86	0.67	0.72	0.65	0.76	0.78
JW3930	argC	0.86	0.59	0.61	0.68	0.68	0.66	0.63	0.33	0.32
JW3981	pepE	0.9	0.53	0.53	0.58	0.67	0.59	0.66	0.33	0.4
JW2150	yeiL	0.89	0.57	0.72	0.83	0.63	0.67	0.66	0.82	0.79
JW2224	yfaA	0.9	0.7	0.73	0.85	0.62	0.72	0.63	0.53	0.65
JW2332	yfcR	0.88	0.46	0.54	0.41	0.65	0.55	0.65	0.23	0.32
JW2387	ypeC	0.87	0.47	0.51	0.48	0.64	0.57	0.64	0.26	0.36
JW2443	eutT	0.92	0.62	0.74	0.88	0.7	0.6	0.65	0.51	0.52
JW2066	yegQ	0.89	0.59	0.71	0.74	0.66	0.63	0.64	0.51	0.67
JW2687	hycI	0.84	0.62	0.7	0.77	0.65	0.64	0.63	0.64	0.73
JW2961	hybD	0.9	0.64	0.69	0.71	0.76	0.71	0.58	0.55	0.71
JW3902	hslU	0.83	0.55	0.67	0.66	0.66	0.56	0.63	0.56	0.63
JW3504	bcsE	0.88	0.69	0.71	0.86	0.69	0.72	0.64	0.55	0.45
JW4131	hflX	0.91	0.59	0.42	0.59	0.6	0.59	0.59	0.39	0.35
JW2152	yeiN	0.88	0.53	0.69	0.67	0.64	0.63	0.61	0.38	0.4
JW2232	yfaH	0.85	0.54	0.67	0.7	0.64	0.6	0.65	0.57	0.65
JW2267	yfbM	0.9	0.55	0.67	0.68	0.66	0.62	0.64	0.39	0.45
JW2350	yfdK	0.89	0.48	0.49	0.56	0.63	0.56	0.68	0.26	0.19
JW2393	yfeC	0.87	0.59	0.7	0.76	0.64	0.62	0.64	0.65	0.77
JW2444	eutQ	0.96	0.61	0.65	0.77	0.71	0.63	0.61	0.55	0.71
JW2445	eutP	0.7	0.52	0.54	0.48	0.62	0.56	0.63	0.31	0.28
JW2608	yfjK	0.84	0.56	0.41	0.53	0.62	0.62	0.34	0	0.16
JW2624	yfjX	0.83	0.56	0.57	0.61	0.59	0.66	0.62	0.3	0.32
JW2702	ygbA	0.88	0.64	0.64	0.76	0.69	0.68	0.63	0.42	0.51
JW1560	ydfX	0.96	0.62	0.58	0.72	0.69	0.62	0.65	0.28	0.36
JW1599	ydgC	0.89	0.59	0.6	0.64	0.7	0.58	0.66	0.28	0.43
JW1659	ydhT	0.77	0.49	0.35	0.39	0.59	0.59	0.59	0.32	0.33
JW1800	yoaH	0.88	0.51	0.46	0.6	0.67	0.56	0.63	0.34	0.44
JW1835	yebE	0.87	0.44	0.46	0.36	0.66	0.52	0.62	0.15	0.22
JW1894	yecH	0.88	0.59	0.69	0.86	0.62	0.67	0.65	0.68	0.7
JW2446	ypfE	0.9	0.6	0.57	0.75	0.71	0.6	0.57	0.3	0.38
JW2609	yfjL	0.87	0.54	0.61	0.76	0.69	0.62	0.63	0.52	0.48
JW2627	ypjF	0.88	0.68	0.74	0.89	0.71	0.69	0.65	0.77	0.83
JW2719	ygbE	0.9	0.58	0.77	0.98	0.66	0.6	0.64	0.54	0.73
JW1563	ydfA	0.9	0.66	0.75	0.89	0.73	0.71	0.66	0.68	0.85
JW1617	ydgT	0.88	0.63	0.76	0.86	0.69	0.65	0.65	0.75	0.81
JW1662	ydhW	0.84	0.64	0.71	0.91	0.7	0.65	0.63	0.49	0.65
JW1749	ynjH	0.93	0.64	0.69	0.79	0.7	0.66	0.64	0.42	0.37
JW1809	yobD	0.9	0.66	0.78	0.86	0.71	0.66	0.63	0.65	0.83
JW1837	yebG	0.78	0.53	0.69	0.54	0.61	0.71	0.4	0.47	0.12
JW1900	yecF	0.91	0.69	0.8	0.94	0.74	0.72	0.69	0.84	0.88
JW2450	ypfG	0.87	0.68	0.79	0.92	0.73	0.7	0.63	0.88	0.87
JW2570	yfiM	0.86	0.61	0.69	0.71	0.69	0.56	0.52	0.77	0.78
JW2610	yfjM	0.88	0.6	0.67	0.73	0.68	0.63	0.66	0.68	0.77
JW2631	ygaR	0.91	0.54	0.56	0.68	0.69	0.59	0.59	0.44	0.52
JW1565	ydfC	0.87	0.52	0.41	0.53	0.61	0.6	0.58	0.27	0.36
JW1618	ydgK	0.87	0.56	0.62	0.42	0.68	0.59	0.61	0.3	0.4
JW1675	ydiH	0.89	0.6	0.57	0.65	0.7	0.58	0.64	0.43	0.56
JW1814	yebO	0.91	0.62	0.65	0.8	0.69	0.62	0.64	0.35	0.5
JW1913	yedD	0.89	0.5	0.42	0.39	0.66	0.55	0.63	0.28	0.28
JW2457	ypfN	0.88	0.69	0.8	0.92	0.72	0.7	0.67	0.71	0.8
JW2611	yfjN	0.89	0.68	0.7	0.85	0.79	0.71	0.62	0.54	0.63
JW2725	ygbT	0.88	0.53	0.59	0.63	0.64	0.61	0.63	0.38	0.42
JW1567	ydfD	0.88	0.5	0.68	0.63	0.65	0.68	0.63	0.32	0.36
JW1631	ydhA	0.88	0.5	0.52	0.55	0.67	0.55	0.6	0.23	0.34
JW1695	ydiE	0.91	0.58	0.63	0.73	0.7	0.61	0.62	0.35	0.45
JW1766	yeaC	0.85	0.59	0.72	0.8	0.66	0.61	0.65	0.74	0.77
JW1857	yecE	0.79	0.45	0.24	0.73	0.65	0.57	0.59	0.25	0.22
JW1914	yedE	0.88	0.59	0.62	0.56	0.68	0.61	0.62	0.38	0.38
JW2584	yfiR	0.84	0.59	0.66	0.8	0.65	0.62	0.64	0.57	0.73
JW2645	ygaW	0.87	0.55	0.6	0.59	0.69	0.58	0.66	0.35	0.52
JW2726	ygcH	0.89	0.56	0.57	0.67	0.69	0.6	0.67	0.35	0.51
JW1575	ynfB	0.73	0.57	0.77	0.81	0.64	0.68	0.7	0.44	0.75
JW1637	ydhK	0.85	0.56	0.54	0.67	0.66	0.59	0.62	0.27	0.36
JW1697	ydiV	0.9	0.57	0.5	0.58	0.69	0.57	0.67	0.35	0.45
JW1776	yeaK	0.91	0.59	0.6	0.55	0.69	0.6	0.64	0.28	0.39
JW2504	yfhM	0.9	0.66	0.8	0.88	0.71	0.68	0.68	0.78	0.86
JW2600	yfjG	0.47	0.38	0.5	0.4	0.43	0.44	0.49	0.25	0
JW2614	yfjQ	0.85	0.46	0.61	0.55	0.64	0.57	0.62	0.3	0.6
JW2646	ygaC	0.86	0.58	0.63	0.77	0.67	0.64	0.64	0.39	0.46
JW1711	ydiY	0.9	0.61	0.71	0.75	0.69	0.67	0.65	0.52	0.62
JW1782	yoaF	0.91	0.59	0.69	0.64	0.7	0.61	0.63	0.38	0.5
JW1828	yebY	0.97	0.61	0.58	0.67	0.71	0.63	0.64	0.41	0.49
JW1940	yodC	0.87	0.68	0.84	0.99	0.71	0.73	0.71	0.76	0.87
JW2520	hcaT	0.88	0.6	0.67	0.74	0.71	0.64	0.67	0.58	0.65
JW2603	yfjH	0.9	0.51	0.54	0.56	0.67	0.59	0.65	0.32	0.42
JW2623	yfjW	0.87	0.62	0.69	0.79	0.73	0.67	0.59	0.32	0.58
JW2647	ygaM	0.87	0.49	0.63	0.63	0.66	0.59	0.6	0.39	0.46
JW1547	ydfR	0.87	0.54	0.67	0.56	0.69	0.58	0.64	0.36	0.46
JW1590	ydgD	0.89	0.53	0.42	0.54	0.62	0.62	0.61	0.3	0.55
JW1657	ydhR	0.83	0.58	0.57	0.65	0.54	0.65	0.66	0.3	0.4
JW1715	yniB	0.9	0.56	0.53	0.59	0.7	0.58	0.65	0.45	0.48
JW1785	yoaG	0.84	0.46	0.3	0.6	0.66	0.56	0.64	0.22	0.26
JW1829	yebZ	0.88	0.61	0.79	0.89	0.69	0.63	0.67	0.62	0.71
JW1891	yecJ	0.87	0.67	0.76	0.92	0.72	0.69	0.67	0.83	0.89
JW1946	yedR	0.95	0.63	0.64	0.81	0.68	0.64	0.64	0.67	0.68
JW2539	yfhG	0.88	0.56	0.66	0.68	0.7	0.6	0.63	0.34	0.43
JW2605	yfjI	0.8	0.71	0.73	0.7	0.49	0.72	0.61	0.4	0.48
JW2658	ygaH	0.86	0.6	0.65	0.66	0.57	0.66	0.61	0.52	0.45
JW5909	ydfU	0.88	0.49	0.46	0.56	0.65	0.56	0.63	0.33	0.37
JW1596	ydgH	0.87	0.61	0.8	0.92	0.76	0.78	0.64	0.81	0.86
JW1658	ydhS	0.94	0.72	0.69	0.58	0.58	0.72	0.6	0.42	0.5
JW1722	chbG	0.82	0.58	0.64	0.56	0.73	0.7	0.62	0.53	0.71
JW1786	yeaR	0.87	0.7	0.72	0.7	0.52	0.72	0.62	0.43	0.48
JW1832	yobB	0.87	0.51	0.62	0.62	0.63	0.61	0.63	0.31	0.38
JW1892	yecR	0.84	0.57	0.66	0.69	0.65	0.61	0.6	0.66	0.73
JW1988	yeeW	0.96	0.62	0.6	0.72	0.7	0.63	0.61	0.47	0.5
JW1990	yeeA	0.92	0.67	0.57	0.47	0.62	0.68	0.61	0.52	0.64
JW2099	yehE	0.91	0.55	0.59	0.53	0.68	0.62	0.6	0.31	0.45
JW2112	yehS	0.94	0.67	0.83	0.87	0.68	0.77	0.64	0.72	0.78
JW0986	yccE	0.86	0.51	0.56	0.49	0.64	0.55	0.56	0.19	0.41
JW1101	ycfT	0.83	0.46	0.47	0.52	0.65	0.6	0.56	0.21	0.2
JW1250	yciF	0.7	0.5	0.44	0.37	0.61	0.6	0.61	0.07	0.1
JW5804	ycjY	0.83	0.56	0.43	0.68	0.59	0.58	0.52	0.44	0.35
JW1354	ydaU	0.78	0.58	0.72	0.84	0.52	0.61	0.55	0.53	0.54
JW1408	ynbD	0.94	0.66	0.74	0.65	0.67	0.69	0.54	0.47	0.52
JW1995	yeeE	0.71	0.59	0.67	0.9	0.71	0.7	0.52	0.4	0.75
JW2105	yehI	0.78	0.5	0.39	0.69	0.66	0.62	0.57	0.28	0.24
JW0988	yccJ	0.94	0.58	0.65	0.6	0.69	0.63	0.58	0.38	0.47
JW1167	ycgK	0.87	0.47	0.27	0.46	0.63	0.54	0.56	0.24	0.07
JW1251	yciG	0.96	0.61	0.61	0.71	0.71	0.65	0.57	0.36	0.45
JW1326	ynaJ	0.74	0.45	0.71	0.74	0.62	0.66	0.6	0.36	0.44
JW1411	ydcF	0.87	0.51	0.57	0.57	0.64	0.6	0.55	0.3	0.33
JW1432	yncJ	0.89	0.45	0.25	0.67	0.53	0.56	0.57	0.27	0
JW2058	yegL	0.86	0.55	0.67	0.66	0.69	0.61	0.66	0.18	0.39
JW2106	yehK	0.86	0.73	0.62	0.84	0.73	0.69	0.61	0.49	0.65
JW1050	yceB	0.86	0.47	0.57	0.48	0.66	0.54	0.61	0.35	0.34
JW1133	ymfL	0.78	0.45	0.35	0.53	0.65	0.58	0.54	0.26	0.14
JW1183	ycgR	0.85	0.48	0.45	0.47	0.65	0.57	0.57	0.3	0.22
JW1359	ynaK	0.89	0.56	0.66	0.61	0.69	0.62	0.61	0.4	0.43
JW1416	ydcA	0.87	0.6	0.69	0.83	0.72	0.67	0.61	0.44	0.44
JW1433	ydcQ	0.87	0.46	0.7	0.71	0.61	0.31	0.53	0.17	0.44
JW1054	yceH	0.85	0.44	0.34	0.3	0.6	0.52	0.57	0.18	0.1
JW1134	ymfM	0.95	0.7	0.74	0.78	0.73	0.73	0.63	0.62	0.8
JW1196	ychH	0.86	0.46	0.51	0.4	0.63	0.54	0.59	0.26	0.26
JW1265	yciN	0.89	0.55	0.72	0.54	0.69	0.6	0.61	0.4	0.32
JW1334	ydaL	0.88	0.56	0.66	0.55	0.69	0.57	0.6	0.34	0.29
JW1360	ydaY	0.86	0.53	0.67	0.52	0.69	0.61	0.6	0.31	0.33
JW1441	ydcY	0.76	0.46	0.61	0.65	0.74	0.57	0.63	0.26	0.33
JW2108	yehM	0.87	0.51	0.58	0.6	0.65	0.59	0.57	0.29	0.43
JW5970	yccV	0.86	0.57	0.59	0.69	0.71	0.64	0.58	0.26	0.52
JW1006	ycdP	0.88	0.58	0.56	0.73	0.68	0.58	0.56	0.26	0.39
JW1090	ycfL	0.87	0.62	0.21	0.68	0.48	0.61	0.42	0.34	0.7
JW1136	ymfR	0.91	0.63	0.59	0.59	0.68	0.65	0.61	0.52	0.44
JW1204	ychQ	0.82	0.57	0.63	0.82	0.68	0.62	0.57	0.35	0.53
JW1341	ydaC	0.87	0.47	0.51	0.52	0.64	0.56	0.58	0.17	0.18
JW1367	tfaR	0.9	0.53	0.54	0.71	0.7	0.61	0.59	0.24	0.37
JW1442	ydcZ	0.73	0.58	0.65	0.83	0.71	0.68	0.53	0.26	0.71
JW0968	ymcB	0.83	0.57	0.7	0.42	0.72	0.67	0.55	0.27	0.58
JW1137	ymfO	0.92	0.66	0.66	0.68	0.71	0.67	0.62	0.54	0.45
JW1288	ymjA	0.83	0.58	0.73	0.76	0.67	0.59	0.61	0.57	0.66
JW1346	ydaE	0.87	0.54	0.65	0.71	0.64	0.63	0.55	0.52	0.79
JW1447	yncE	0.86	0.43	0.55	0.58	0.64	0.55	0.58	0.32	0.46
JW2110	yehQ	0.86	0.6	0.63	0.76	0.58	0.66	0.57	0.34	0.44
JW0976	gnsA	0.89	0.59	0.8	0.89	0.63	0.67	0.56	0.55	0.81
JW1139	ymfQ	0.92	0.58	0.55	0.54	0.68	0.63	0.58	0.48	0.3
JW1247	yciC	0.91	0.52	0.64	0.84	0.62	0.63	0.61	0.57	0.62
JW1319	mpaA	0.83	0.58	0.58	0.83	0.71	0.66	0.6	0.44	0.4
JW1349	ydaF	0.84	0.59	0.66	0.88	0.71	0.71	0.54	0.46	0.43
JW1376	ydbH	0.93	0.66	0.67	1	0.72	0.69	0.57	0.72	0.88
JW1424	ydcK	0.98	0.64	0.68	0.86	0.68	0.62	0.54	0.35	0.74
JW1452	ydcD	0.92	0.58	0.64	0.71	0.66	0.6	0.59	0.33	0.44
JW2095	yehA	0.87	0.61	0.72	0.86	0.68	0.64	0.59	0.67	0.81
JW0984	cbpM	0.88	0.56	0.6	0.7	0.68	0.58	0.63	0.42	0.43
JW1034	mdoC	0.9	0.6	0.51	0.67	0.66	0.62	0.6	0.35	0.36
JW1098	ycfR	0.87	0.51	0.58	0.6	0.62	0.61	0.59	0.19	0.4
JW1154	ymgC	0.82	0.59	0.62	0.74	0.43	0.67	0.63	0.23	0.47
JW1249	yciE	0.69	0.54	0.6	0.23	0.37	0.55	0.55	0.26	0.12
JW5960	ymjC	0.92	0.74	0.74	0.81	0.59	0.75	0.52	0.43	0.74
JW1353	ydaT	0.82	0.57	0.48	0.69	0.62	0.65	0.57	0.27	0.32
JW1377	ynbE	0.95	0.59	0.66	0.57	0.67	0.61	0.58	0.24	0.37
JW1427	ydcL	0.83	0.6	0.59	0.79	0.61	0.63	0.56	0.47	0.61
JW1453	yncI	0.81	0.53	0.47	0.67	0.58	0.6	0.58	0.31	0.33
JW1456	ydcE	0.68	0.56	0.71	0.23	0.55	0.71	0.33	0.15	0.18
JW0282	ykgJ	0.92	0.68	0.71	0.71	0.7	0.71	0.56	0.72	0.44
JW0349	yaiO	0.86	0.6	0.63	0.76	0.67	0.64	0.54	0.69	0.47
JW0382	yaiE	0.88	0.52	0.47	0.57	0.65	0.58	0.5	0.02	0.13
JW0638	ybeL	0.88	0.65	0.66	0.69	0.56	0.68	0.44	0.56	0.65
JW0691	ybfB	0.88	0.49	0.41	0.57	0.66	0.58	0.51	0.15	0.24
JW0783	ybiA	0.94	0.61	0.75	1.04	0.75	0.66	0.55	0.39	0.66
JW0842	ybjO	0.81	0.61	0.65	0.42	0.43	0.66	0.45	0.2	0.23
JW1018	ycdY	0.94	0.6	0.69	0.66	0.72	0.61	0.48	0.43	0.54
JW1468	yddL	0.88	0.41	0.7	0.89	0.67	0.58	0.55	0.21	0.26
JW1545	ydfP	0.88	0.65	0.79	0.84	0.72	0.69	0.55	0.59	0.82
JW0355	yaiP	0.87	0.53	0.51	0.59	0.47	0.6	0.53	0.44	0.37
JW0394	yajB	0.92	0.54	0.63	0.57	0.68	0.6	0.5	0.31	0.35
JW0503	ylbA	0.86	0.54	0.42	0.45	0.59	0.6	0.53	0.37	0.35
JW0556	ybcH	0.9	0.59	0.49	0.71	0.68	0.57	0.55	0.26	0.28
JW0640	ybeR	0.85	0.59	0.65	0.56	0.69	0.67	0.52	0.38	0.39
JW0693	ybfC	0.84	0.62	0.59	0.86	0.48	0.67	0.56	0.76	0.8
JW0787	ybiJ	0.85	0.6	0.2	0.7	0.51	0.61	0.41	0.43	0.75
JW0860	ybjD	0.84	0.45	0.74	0.96	0.66	0.67	0.58	0.42	0.7
JW1469	yddG	0.91	0.67	0.81	0.92	0.7	0.68	0.63	0.81	0.81
JW0239	ykfB	0.87	0.62	0.67	0.78	0.69	0.68	0.56	0.68	0.56
JW0284	yagW	0.91	0.6	0.66	0.7	0.69	0.64	0.5	0.45	0.54
JW0356	yaiS	0.7	0.51	0.54	0.31	0.37	0.53	0.51	0.23	0.21
JW0400	yajD	0.95	0.69	0.58	0.82	0.7	0.74	0.49	0.37	0.5
JW0508	ylbE	0.89	0.55	0.68	0.6	0.71	0.61	0.53	0.26	0.4
JW0562	cusF	0.9	0.46	0.67	0.82	0.67	0.64	0.54	0.4	0.48
JW0641	djlB	0.84	0.52	0.58	0.63	0.58	0.62	0.48	0.33	0.41
JW0694	ybfQ	0.88	0.46	0.45	0.43	0.63	0.56	0.51	0.28	0.22
JW0788	ybiI	0.87	0.44	0.46	0.44	0.65	0.55	0.48	0.23	0.24
JW0902	ycbJ	0.88	0.53	0.27	0.22	0.64	0.55	0.42	0.29	0.08
JW1043	yceI	0.89	0.49	0.55	0.6	0.66	0.61	0.48	0.38	0.43
JW0242	yafZ	0.91	0.66	0.71	0.83	0.7	0.71	0.59	0.63	0.73
JW0286	yagY	0.89	0.48	0.49	0.47	0.65	0.59	0.51	0.35	0.32
JW0366	yaiV	0.88	0.54	0.64	0.61	0.66	0.61	0.54	0.3	0.35
JW0509	ylbF	0.9	0.67	0.68	0.88	0.79	0.72	0.56	0.47	0.3
JW0643	ybeU	0.74	0.48	0.54	0.83	0.5	0.62	0.54	0.32	0.27
JW0924	ycbT	0.84	0.59	0.7	0.74	0.66	0.56	0.53	0.73	0.79
JW1044	yceJ	0.9	0.52	0.45	0.59	0.66	0.57	0.56	0.28	0.32
JW1516	yneG	0.87	0.62	0.79	0.97	0.68	0.66	0.61	0.72	0.78
JW0259	yagB	0.9	0.66	0.7	0.86	0.7	0.7	0.57	0.78	0.78
JW0287	yagZ	0.91	0.54	0.57	0.55	0.64	0.62	0.5	0.38	0.32
JW0369	yaiW	0.78	0.6	0.56	0.49	0.68	0.61	0.54	0.45	0.56
JW0455	ybaM	0.88	0.55	0.41	0.51	0.53	0.59	0.5	0.14	0.4
JW0516	ybcI	0.81	0.58	0.7	0.79	0.64	0.62	0.55	0.68	0.76
JW0569	ybdJ	0.86	0.57	0.63	0.49	0.69	0.58	0.52	0.34	0.46
JW0667	ybfM	0.89	0.57	0.61	0.61	0.69	0.6	0.53	0.41	0.47
JW0725	ybgE	0.87	0.51	0.56	0.58	0.64	0.56	0.51	0.35	0.33
JW0805	ybiU	0.88	0.44	0.47	0.57	0.64	0.54	0.48	0.28	0.27
JW0925	ycbU	0.83	0.56	0.23	0.38	0.42	0.53	0.29	0.36	0.4
JW1074	yceD	0.72	0.5	0.5	0.58	0.53	0.57	0.47	0.31	0.3
JW1520	yneK	0.92	0.71	0.73	0.84	0.69	0.66	0.59	0.67	0.74
JW0270	yagJ	0.92	0.59	0.63	0.57	0.64	0.65	0.5	0.48	0.4
JW0311	yahE	0.88	0.58	0.69	0.63	0.68	0.63	0.56	0.39	0.47
JW0370	yaiY	0.85	0.57	0.58	0.53	0.67	0.61	0.54	0.21	0.41
JW0457	ybaN	0.76	0.57	0.61	0.69	0.67	0.62	0.5	0.17	0.37
JW0535	ybcN	0.95	0.54	0.68	0.59	0.67	0.57	0.52	0.23	0.37
JW0591	ybdD	0.89	0.74	0.81	1.01	0.67	0.79	0.57	0.73	0.84
JW0736	ybgS	0.82	0.52	0.1	0.31	0.39	0.52	0.29	0.32	0.28
JW0827	ybjH	0.83	0.43	0.7	0.89	0.57	0.65	0.58	0.27	0.41
JW1114	ycfD	0.66	0.39	0.44	0.47	0.53	0.45	0.5	0.18	0
JW1534	ydfZ	0.97	0.59	0.75	0.62	0.7	0.62	0.59	0.2	0.45
JW0271	yagK	0.91	0.6	0.67	0.6	0.69	0.62	0.51	0.25	0.43
JW0313	yahG	0.92	0.67	0.75	0.86	0.72	0.69	0.59	0.85	0.73
JW0471	ybaP	0.88	0.55	0.66	0.6	0.71	0.58	0.54	0.28	0.42
JW0537	ybcO	0.95	0.59	0.58	0.73	0.69	0.66	0.52	0.4	0.53
JW0594	ybdM	0.88	0.76	0.74	1	0.66	0.77	0.56	0.89	0.87
JW0834	ybjC	0.85	0.58	0.75	0.76	0.71	0.51	0.53	0.79	0.85
JW1539	tfaQ	0.86	0.59	0.74	0.85	0.66	0.6	0.57	0.55	0.69
JW0281	yagU	0.81	0.58	0.59	0.62	0.63	0.63	0.53	0.53	0.39
JW0321	yahO	0.93	0.61	0.64	0.63	0.63	0.64	0.57	0.56	0.4
JW0380	yaiA	0.88	0.6	0.68	0.68	0.62	0.64	0.52	0.57	0.56
JW0489	ybbD	0.91	0.6	0.69	0.7	0.69	0.62	0.51	0.35	0.44
JW0539	ybcQ	0.85	0.58	0.8	0.93	0.79	0.68	0.58	0.45	0.83
JW0595	ybdN	0.77	0.48	0.62	0.78	0.48	0.51	0.52	0.38	0.42
JW0773	ybhP	0.96	0.6	0.62	0.66	0.67	0.62	0.54	0.26	0.34
JW0837	ybjN	0.97	0.75	0.79	0.95	0.7	0.74	0.5	0.52	0.37
JW1004	ycdB	0.62	0.43	0.44	0.44	0.49	0.55	0.35	0.03	0.17
JW1140	ycfK	0.94	0.58	0.58	0.74	0.67	0.62	0.49	0.29	0.28
JW1314	ycjX	0.73	0.47	0.41	0.24	0.39	0.55	0.65	0.15	0.37
JW1623	rsxG	0.81	0.61	0.66	0.74	0.66	0.69	0.69	0.6	0.54
JW2174	yejK	0.96	0.73	0.68	0.82	0.67	0.74	0.64	0.57	0.76
JW2346	yfdG	0.89	0.66	0.76	0.61	0.7	0.72	0.69	0.65	0.77
JW2738	ygcP	0.9	0.54	0.53	0.54	0.62	0.6	0.64	0.13	0.36
JW0113	yacH	0.88	0.46	0.48	0.52	0.66	0.57	0.64	0.23	0.37
JW0235	yafW	0.93	0.67	0.7	0.84	0.72	0.72	0.64	0.69	0.62
JW2242	yfaX	0.82	0.57	0.57	0.73	0.68	0.67	0.59	0.37	0.54
JW0703	ybgL	0.83	0.43	0.35	0.41	0.62	0.53	0.6	0.12	0.25
JW1177	ycgB	0.78	0.52	0.71	0.84	0.53	0.56	0.65	0.38	0.52
JW1315	ycjF	0.9	0.6	0.56	0.71	0.7	0.59	0.65	0.33	0.44
JW1714	yniA	0.88	0.56	0.63	0.57	0.7	0.58	0.62	0.29	0.43
JW2175	yejL	0.89	0.53	0.6	0.69	0.68	0.59	0.66	0.3	0.39
JW0118	yacC	0.87	0.6	0.8	0.91	0.66	0.68	0.66	0.69	0.76
JW0203	yafS	0.87	0.5	0.53	0.47	0.66	0.59	0.65	0.28	0.32
JW5956	ykfH	0.88	0.62	0.7	0.81	0.69	0.7	0.61	0.55	0.57
JW0903	ycbC	0.8	0.52	0.59	0.31	0.69	0.65	0.32	0.12	0.1
JW1419	ydcJ	0.86	0.57	0.65	0.59	0.69	0.59	0.65	0.36	0.51
JW1781	yeaO	0.77	0.55	0.63	0.81	0.61	0.62	0.65	0.65	0.75
JW2265	yfbK	0.86	0.59	0.72	0.82	0.67	0.63	0.65	0.77	0.85
JW2763	yqcC	0.88	0.5	0.52	0.62	0.64	0.57	0.65	0.26	0.28
JW0206	yafT	0.92	0.64	0.7	0.81	0.65	0.66	0.59	0.58	0.65
JW2455	yffB	0.88	0.61	0.63	0.71	0.64	0.63	0.64	0.43	0.56
JW0348	frmR	0.91	0.64	0.6	0.69	0.71	0.7	0.63	0.5	0.51
JW5961	yncK	0.92	0.61	0.8	0.96	0.71	0.66	0.67	0.53	0.77
JW1938	yedP	0.85	0.55	0.64	0.56	0.61	0.69	0.63	0.3	0.34
JW2292	yfbV	0.9	0.54	0.68	0.75	0.69	0.63	0.67	0.5	0.62
JW2424	yfeX	0.93	0.52	0.65	0.81	0.65	0.63	0.68	0.47	0.59
JW2777	ygdE	0.9	0.65	0.69	0.65	0.71	0.68	0.68	0.4	0.6
JW0132	yadK	0.9	0.66	0.73	0.85	0.71	0.67	0.66	0.65	0.63
JW0214	yafK	0.89	0.46	0.44	0.28	0.64	0.55	0.65	0.25	0.27
JW2459	ypfI	0.83	0.59	0.69	0.88	0.64	0.61	0.62	0.49	0.71
JW0378	yaiI	0.82	0.55	0.51	0.42	0.67	0.59	0.62	0.22	0.2
JW1205	ychA	0.89	0.68	0.81	0.91	0.71	0.7	0.67	0.86	0.92
JW1941	yedI	0.84	0.54	0.48	0.44	0.57	0.63	0.64	0.19	0
JW2298	yfcF	0.85	0.57	0.7	0.79	0.66	0.63	0.62	0.79	0.87
JW2508	yfhJ	0.9	0.6	0.57	0.6	0.71	0.63	0.66	0.35	0.39
JW0004	yaaX	0.89	0.58	0.66	0.6	0.69	0.61	0.62	0.34	0.6
JW0133	yadL	0.88	0.47	0.55	0.45	0.64	0.58	0.61	0.22	0.43
JW0223	yafO	0.86	0.61	0.67	0.83	0.73	0.68	0.64	0.69	0.58
JW2527	yphA	0.8	0.57	0.75	0.9	0.57	0.57	0.65	0.53	0.71
JW1574	ynfA	0.74	0.42	0.26	0.72	0.56	0.53	0.57	0.07	0.15
JW1240	yciU	0.81	0.61	0.36	0.4	0.41	0.57	0.34	0.32	0.33
JW1958	yeeI	0.8	0.46	0.42	0.61	0.65	0.58	0.57	0.29	0.16
JW2599	yfjF	0.57	0.52	0.63	0.53	0.5	0.63	0.58	0.27	0.21
JW0012	yaaI	0.88	0.55	0.61	0.6	0.66	0.63	0.64	0.42	0.5
JW0159	yaeH	0.94	0.72	0.77	0.9	0.69	0.72	0.59	0.42	0.69
JW0225	ykfJ	0.87	0.59	0.74	0.72	0.69	0.65	0.68	0.44	0.6
JW1669	sufE	0.91	0.52	0.79	1.02	0.71	0.63	0.66	0.27	0.65
JW2625	yfjY	0.86	0.58	0.74	0.87	0.66	0.68	0.65	0.5	0.73
JW0631	ybeA	0.9	0.68	0.78	1	0.67	0.73	0.66	0.57	0.81
JW1243	yciI	0.85	0.55	0.74	0.85	0.46	0.58	0.7	0.3	0.63
JW1529	ydeI	0.85	0.59	0.7	0.83	0.66	0.61	0.67	0.72	0.84
JW1989	yeeX	0.83	0.41	0.41	0.39	0.63	0.53	0.63	0.26	0.14
JW2328	yfcN	0.9	0.59	0.67	0.61	0.68	0.64	0.66	0.34	0.71
JW2664	yqaA	0.87	0.61	0.7	0.55	0.61	0.58	0.68	0.33	0.61
JW0185	yaeP	0.86	0.54	0.65	0.6	0.68	0.58	0.68	0.32	0.44
JW0229	frsA	0.91	0.62	0.71	0.84	0.71	0.7	0.65	0.68	0.58
JW5281	ydjM	0.9	0.45	0.42	0.48	0.6	0.54	0.62	0.28	0.34
JW2662	luxS	0.9	0.64	0.76	0.86	0.69	0.65	0.66	0.79	0.83
JW1778	yeaL	0.93	0.62	0.67	0.73	0.68	0.68	0.64	0.5	0.66
JW1271	yciS	0.81	0.46	0.84	0.87	0.51	0.67	0.6	0.65	0.79
JW1606	ydgA	0.91	0.57	0.51	0.63	0.67	0.56	0.44	0.26	0.37
JW2139	yeiB	0.88	0.64	0.75	0.77	0.65	0.68	0.65	0.48	0.64
JW2340	yfcZ	0.8	0.58	0.68	0.7	0.67	0.67	0.7	0.26	0.57
JW2707	ygbK	0.9	0.52	0.63	0.58	0.66	0.6	0.6	0.21	0.29
JW0099	yacF	0.88	0.64	0.76	0.86	0.69	0.64	0.62	0.6	0.77
JW0186	yaeQ	0.96	0.61	0.55	0.76	0.69	0.63	0.64	0.34	0.58
JW0234	ykfI	0.91	0.66	0.74	0.85	0.71	0.68	0.65	0.6	0.6
JW1984	yeeS	0.95	0.59	0.65	0.74	0.67	0.62	0.61	0.26	0.45
JW2782	ygdK	0.93	0.64	0.71	0.94	0.73	0.69	0.64	0.47	0.78
JW0642	ybeT	0.94	0.58	0.7	0.71	0.68	0.61	0.61	0.26	0.46
JW1916	yedK	0.88	0.47	0.76	1.05	0.74	0.58	0.65	0.41	0.47
JW1945	yedJ	0.87	0.57	0.53	0.73	0.65	0.6	0.62	0.32	0.47
JW2563	yfiD	0.86	0.47	0.47	0.54	0.64	0.58	0.66	0.23	0.25
JW0570	ybdK	0.81	0.61	0.55	0.73	0.68	0.69	0.66	0.39	0.59
JW1632	ydhH	0.75	0.48	0.5	0.75	0.64	0.57	0.54	0.29	0.52
JW0115	yacL	0.88	0.65	0.78	0.84	0.68	0.68	0.67	0.67	0.8
JW0493	allA	0.89	0.48	0.4	0.56	0.65	0.57	0.69	0.31	0.44
JW0821	yliI	0.88	0.44	0.32	0.47	0.66	0.54	0.65	0.21	0
JW0942	yccR	0.85	0.55	0.5	0.54	0.63	0.58	0.65	0.39	0.5
JW0080	mraW	0.77	0.54	0.67	0.68	0.59	0.59	0.55	0.56	0.51
JW1674	sufA	0.89	0.57	0.42	0.67	0.61	0.62	0.49	0.15	0.2
JW2324	yfcA	0.85	0.57	0.78	0.89	0.65	0.72	0.65	0.54	0.79
JW2086	yegU	0.87	0.51	0.56	0.59	0.64	0.59	0.66	0.35	0.46
JW0009	yaaH	0.87	0.61	0.73	0.82	0.68	0.66	0.64	0.74	0.76
JW0699	ybgH	0.91	0.61	0.72	0.79	0.63	0.7	0.65	0.67	0.62
JW1696	ydiU	0.84	0.55	0.53	0.7	0.65	0.66	0.6	0.37	0.48
JW0126	yadE	0.88	0.6	0.51	0.64	0.62	0.64	0.56	0.46	0.67
JW0831	ybjL	0.86	0.64	0.63	0.8	0.66	0.64	0.62	0.71	0.77
JW0944	yccF	0.89	0.67	0.72	0.85	0.66	0.74	0.68	0.6	0.8
JW2670	ygaD	0.88	0.57	0.63	0.71	0.69	0.61	0.64	0.37	0.61
JW1754	ydjA	0.88	0.58	0.61	0.61	0.67	0.59	0.63	0.28	0.47
JW2808	ygeA	0.89	0.58	0.63	0.69	0.68	0.67	0.67	0.38	0.55
JW2092	yohL	0.82	0.64	0.77	0.82	0.68	0.62	0.65	0.81	0.78
JW0153	yadS	0.85	0.54	0.55	0.72	0.66	0.63	0.62	0.32	0.51
JW0858	ybjE	0.86	0.61	0.73	0.83	0.68	0.64	0.65	0.81	0.8
JW1821	yebR	0.87	0.56	0.75	0.86	0.69	0.61	0.64	0.73	0.8
JW0218	yafM	0.91	0.66	0.69	0.84	0.71	0.71	0.66	0.69	0.71
JW0577	ybdZ	0.82	0.45	0.43	0.45	0.63	0.59	0.62	0.03	0.33
JW0851	ybjR	0.88	0.61	0.28	0.37	0.44	0.58	0.53	0.38	0.17
JW0947	yccT	0.83	0.6	0.58	0.73	0.62	0.66	0.54	0.26	0.58
JW1767	yeaA	0.85	0.61	0.72	0.83	0.66	0.64	0.64	0.5	0.87
JW0154	btuF	0.98	0.61	0.53	0.62	0.7	0.66	0.64	0.5	0.57
JW2129	yohJ	0.87	0.54	0.63	0.7	0.65	0.61	0.65	0.5	0.62
JW0215	yafQ	0.87	0.63	0.68	0.79	0.7	0.68	0.64	0.71	0.61
JW0865	clpS	0.81	0.55	0.25	0.34	0.41	0.54	0.42	0.35	0.32
JW2145	yeiH	0.91	0.51	0.64	0.82	0.66	0.63	0.64	0.44	0.63
JW0224	yafP	0.82	0.59	0.56	0.73	0.66	0.65	0.63	0.49	0.46
JW0861	ybjX	0.87	0.58	0.53	0.57	0.68	0.58	0.64	0.31	0.49
JW1003	ycdO	0.81	0.64	0.48	0.6	0.52	0.64	0.48	0.52	0.7
JW0995	ycdK	0.7	0.6	0.56	0.52	0.62	0.59	0.61	0.36	0.46
JW2512	iscA	0.87	0.47	0.45	0.35	0.64	0.53	0.63	0.09	0
JW0276	yagP	0.9	0.66	0.74	0.85	0.73	0.7	0.67	0.82	0.7
JW2130	yohK	0.88	0.51	0.59	0.63	0.64	0.58	0.66	0.39	0.51
JW0277	yagQ	0.89	0.65	0.58	0.59	0.58	0.68	0.64	0.41	0.31
JW2371	frc	0.88	0.52	0.71	0.79	0.62	0.59	0.65	0.57	0.72
JW0889	ycaP	0.85	0.54	0.62	0.63	0.66	0.58	0.63	0.24	0.49
JW1853	yebC	0.82	0.52	0.48	0.65	0.64	0.59	0.61	0.33	0.53
JW2708	ygbL	0.95	0.7	0.75	0.95	0.7	0.73	0.66	0.81	0.81
JW0763	ybhK	0.94	0.59	0.55	0.73	0.7	0.61	0.6	0.26	0.55
JW2148	yeiJ	0.86	0.6	0.72	0.78	0.66	0.57	0.64	0.7	0.78
JW1483	ddpX	0.8	0.59	0.68	0.85	0.6	0.62	0.67	0.52	0.67
JW2641	yqaE	0.8	0.52	0.6	0.6	0.64	0.59	0.59	0.44	0.52
JW0384	rdgC	0.87	0.47	0.62	0.74	0.64	0.67	0.63	0.51	0.57
JW0732	ybgF	0.7	0.42	0.57	0.79	0.46	0.52	0.63	0.19	0.52
JW0900	ycaR	0.74	0.45	0.47	0.55	0.59	0.58	0.65	0.68	0.2
JW1942	yedA	0.87	0.57	0.66	0.72	0.68	0.62	0.64	0.46	0.63
JW1406	ynbB	0.89	0.6	0.63	0.79	0.69	0.65	0.63	0.44	0.63
JW0993	ycdI	0.88	0.63	0.77	0.88	0.67	0.7	0.67	0.54	0.69
JW2151	yeiM	0.85	0.63	0.73	0.82	0.7	0.64	0.65	0.84	0.83
JW0501	ybbY	0.9	0.57	0.52	0.57	0.63	0.44	0.64	0.29	0
JW1619	rsxA	0.82	0.66	0.73	0.81	0.67	0.68	0.67	0.8	0.82
JW2778	ygdD	0.83	0.58	0.68	0.89	0.66	0.66	0.64	0.59	0.16
JW0472	ybaQ	0.86	0.61	0.73	0.83	0.69	0.63	0.65	0.82	0.84
JW0750	ybhE	0.8	0.48	0.56	0.78	0.63	0.65	0.61	0.3	0.48
JW0908	ycbB	0.87	0.53	0.58	0.67	0.66	0.56	0.63	0.22	0.32
JW1964	yeeN	0.88	0.46	0.35	0.46	0.65	0.52	0.63	0.1	0.37
JW1530	ydeJ	0.88	0.44	0.35	0.53	0.66	0.54	0.62	0.22	0.35
JW1017	ycdX	0.86	0.56	0.76	0.68	0.68	0.63	0.68	0.52	0.72
JW0756	ybhB	0.85	0.61	0.61	0.67	0.6	0.62	0.56	0.69	0.73
JW1308	ycjS	0.79	0.61	0.6	0.67	0.67	0.66	0.63	0.27	0
JW2496	yfgL	0.55	0.31	0.37	0.59	0.24	0.43	0.33	0.49	0.07
JW0504	allC	0.89	0.45	0.42	0.51	0.65	0.53	0.63	0.29	0.3
JW1626	ydgR	0.82	0.46	0.46	0.52	0.6	0.54	0.63	0.28	0
JW0491	ybbB	0.86	0.54	0.6	0.71	0.66	0.58	0.65	0.35	0.42
JW0752	ybhH	0.89	0.67	0.63	0.73	0.61	0.68	0.61	0.39	0.57
JW2230	yfaE	0.89	0.61	0.64	0.62	0.66	0.65	0.59	0.5	0.69
JW1762	ydjI	0.9	0.63	0.66	0.57	0.58	0.69	0.61	0.47	0.55
JW1258	yciV	0.98	0.62	0.69	0.92	0.69	0.65	0.61	0.53	0.69
JW1327	uspE	0.7	0.45	0.62	0.9	0.41	0.55	0.62	0.29	0.45
JW1333	abgR	0.84	0.67	0.78	0.88	0.71	0.69	0.66	0.79	0.87
JW2521	hcaR	0.84	0.57	0.69	0.81	0.63	0.63	0.65	0.54	0.71
JW1106	cobB	0.84	0.42	0.43	0.51	0.63	0.53	0.68	0.15	0.17
JW0079	mraZ	0.88	0.59	0.68	0.9	0.7	0.62	0.68	0.23	0.29
JW0403	ybaD	0.84	0.62	0.67	0.89	0.73	0.64	0.6	0.35	0.31
JW2562	yfiK	0.89	0.71	0.69	0.9	0.65	0.71	0.63	0.51	0.77
JW0589	ybdB	0.86	0.52	0.47	0.58	0.65	0.57	0.64	0.14	0.28
JW2012	wbbL	0.85	0.61	0.74	0.86	0.68	0.64	0.65	0.87	0.82
JW2227	yfaL	0.84	0.59	0.7	0.83	0.67	0.62	0.65	0.81	0.82
JW2295	yfcC	0.87	0.59	0.54	0.74	0.66	0.63	0.63	0.24	0.35
JW2386	yfeO	0.85	0.64	0.77	0.9	0.69	0.69	0.65	0.77	0.84
JW2518	yfhR	0.87	0.69	0.77	0.97	0.69	0.72	0.65	0.75	0.88
JW2715	truD	0.85	0.62	0.73	0.82	0.68	0.64	0.61	0.66	0.8
JW0850	ybjQ	0.82	0.54	0.34	0.71	0.63	0.64	0.56	0.3	0.25
JW2578	yfiA	0.82	0.55	0.5	0.6	0.67	0.62	0.64	0.34	0.42
JW0721	mngB	0.84	0.55	0.5	0.76	0.62	0.61	0.62	0.38	0.36
JW2119	yehZ	0.87	0.52	0.54	0.9	0.61	0.62	0.55	0.36	0.49
JW2245	yfaO	0.85	0.63	0.76	0.86	0.69	0.65	0.64	0.73	0.78
JW2299	yfcG	0.86	0.56	0.66	0.58	0.68	0.6	0.63	0.21	0.42
JW2532	yphF	0.86	0.48	0.54	0.59	0.66	0.57	0.67	0.37	0.43
JW0182	yaeR	0.89	0.64	0.78	0.91	0.73	0.71	0.67	0.88	0.88
JW1318	ycjG	0.83	0.56	0.54	0.9	0.53	0.68	0.45	0.41	0.72
JW0433	ybaW	0.87	0.56	0.52	0.64	0.69	0.59	0.58	0.38	0.42
JW0997	ycdM	0.88	0.58	0.74	0.91	0.69	0.63	0.64	0.49	0.79
JW2657	ygaZ	0.88	0.46	0.62	0.81	0.63	0.61	0.63	0.26	0.53
JW0888	ycaO	0.87	0.59	0.66	0.63	0.7	0.65	0.66	0.4	0.52
JW2052	yegE	0.88	0.5	0.44	0.54	0.67	0.57	0.63	0.1	0.29
JW2301	yfcH	0.86	0.46	0.55	0.53	0.66	0.55	0.64	0.26	0.4
JW2420	yfeT	0.77	0.65	0.7	0.76	0.69	0.69	0.62	0.55	0.61
JW0385	mak	0.84	0.54	0.66	0.6	0.68	0.59	0.64	0.33	0.37
JW2241	yfaW	0.87	0.59	0.65	0.44	0.72	0.6	0.61	0.33	0
JW0726	ybgC	0.76	0.57	0.64	0.27	0.58	0.63	0.57	0.29	0.01
JW1002	ycdN	0.79	0.62	0.71	0.82	0.63	0.61	0.64	0.59	0.65
JW0236	ykfG	0.85	0.6	0.68	0.76	0.7	0.67	0.65	0.66	0.47
JW1032	ymdB	0.78	0.51	0.41	0.58	0.56	0.61	0.63	0.21	0.19
JW2147	yeiI	0.85	0.65	0.78	0.88	0.71	0.67	0.66	0.78	0.85
JW2248	yfbF	0.88	0.67	0.84	0.83	0.68	0.77	0.62	0.79	0.86
JW2319	yfcJ	0.87	0.5	0.6	0.47	0.67	0.57	0.64	0.18	0.32
JW2427	ypeA	0.85	0.42	0.5	0.46	0.65	0.55	0.58	0.26	0.31
JW2542	yfhD	0.89	0.63	0.79	0.98	0.69	0.67	0.66	0.88	0.94
JW0770	ybhM	0.75	0.35	0.37	0.48	0.48	0.55	0.44	0.32	0
JW2501	yfgB	0.86	0.49	0.48	0.25	0.61	0.53	0.62	0.16	0.21
JW1510	lsrF	0.82	0.6	0.71	0.73	0.67	0.61	0.63	0.79	0.82
JW1274	yciH	0.85	0.49	0.55	0.49	0.63	0.55	0.62	0.3	0.4
JW0247	insO	0.85	0.52	0.56	0.56	0.65	0.6	0.62	0.47	0.35
JW1245	yciA	0.92	0.61	0.74	0.96	0.73	0.66	0.67	0.38	0.65
JW2061	mdtC	0.84	0.58	0.7	0.79	0.66	0.62	0.64	0.72	0.74
JW2161	yeiR	0.86	0.43	0.38	0.55	0.62	0.52	0.61	0.09	0.14
JW2251	arnT	0.85	0.64	0.76	0.87	0.71	0.66	0.66	0.74	0.9
JW2347	yfdH	0.85	0.59	0.71	0.85	0.68	0.6	0.64	0.81	0.83
JW2451	yffH	0.9	0.59	0.6	0.61	0.71	0.63	0.65	0.41	0.42
JW2545	yfhH	0.84	0.6	0.7	0.85	0.67	0.62	0.63	0.73	0.82
JW2575	yfiH	0.78	0.51	0.72	0.71	0.56	0.62	0.68	0.36	0
JW1684	ydiF	0.91	0.59	0.62	0.76	0.7	0.64	0.62	0.36	0.55
JW0260	yagA	0.9	0.7	0.7	0.78	0.7	0.72	0.63	0.53	0.74
JW1435	ydcS	0.74	0.28	0.13	0.12	0.31	0.43	0.6	0.11	0.08
JW2062	mdtD	0.83	0.59	0.72	0.85	0.67	0.61	0.59	0.67	0.81
JW2165	yejA	0.82	0.55	0.7	0.82	0.66	0.6	0.61	0.65	0.77
JW2258	yfbB	0.9	0.64	0.68	0.83	0.67	0.66	0.63	0.48	0.6
JW2488	yfgF	0.86	0.66	0.81	0.93	0.7	0.7	0.65	0.65	0.86
JW2559	yfiC	0.81	0.59	0.79	0.88	0.7	0.65	0.64	0.78	0.8
JW2592	ypjD	0.89	0.63	0.79	0.91	0.7	0.71	0.67	0.9	0.9
JW2266	yfbL	0.89	0.65	0.78	0.9	0.71	0.7	0.66	0.85	0.88
JW1787	yeaS	0.88	0.49	0.55	0.43	0.65	0.62	0.6	0.5	0.7
JW0278	yagR	0.89	0.6	0.67	0.73	0.67	0.67	0.64	0.62	0.52
JW1459	yddE	0.9	0.59	0.68	0.6	0.68	0.64	0.67	0.28	0.43
JW2070	yegS	0.85	0.52	0.76	0.93	0.67	0.7	0.65	0.62	0.49
JW2172	yejH	0.84	0.58	0.55	0.81	0.53	0.63	0.64	0.79	0.81
JW2289	yfbS	0.86	0.61	0.74	0.85	0.68	0.64	0.63	0.83	0.84
JW2378	ypdB	0.87	0.59	0.73	0.8	0.7	0.63	0.65	0.81	0.85
JW2568	yfiQ	0.86	0.61	0.72	0.99	0.71	0.7	0.67	0.69	0.75
JW1105	ycfX	0.88	0.48	0.4	0.56	0.65	0.57	0.63	0.19	0.34
JW2709	ygbM	0.91	0.62	0.59	0.78	0.68	0.64	0.63	0.39	0.52
JW0191	yaeB	0.84	0.58	0.66	0.79	0.67	0.62	0.58	0.69	0.54
JW1890	yecI	0.82	0.55	0.71	1.02	0.62	0.66	0.62	0.46	0.74
JW0279	yagS	0.83	0.53	0.61	0.7	0.68	0.6	0.51	0.49	0.44
JW1994	yeeD	0.86	0.48	0.43	0.6	0.62	0.54	0.64	0.09	0.11
JW2379	ypdC	0.85	0.58	0.72	0.82	0.68	0.62	0.63	0.72	0.74
JW2731	ygcB	0.87	0.55	0.55	0.68	0.69	0.64	0.66	0.44	0.55
JW2800	ygdQ	0.91	0.51	0.5	0.66	0.68	0.59	0.67	0.27	0.41
JW1682	ydiB	0.73	0.4	0.53	0.77	0.43	0.48	0.59	0.44	0.51
JW1261	rluB	0.87	0.5	0.51	0.58	0.65	0.58	0.66	0.44	0.36
JW1052	mdtH	0.93	0.6	0.57	0.6	0.7	0.65	0.66	0.51	0.43
JW1272	yciM	0.85	0.39	0.45	0.27	0.66	0.54	0.42	0.58	0.18
JW1336	ydaN	0.93	0.61	0.55	0.71	0.69	0.64	0.66	0.24	0.49
JW1437	ydcU	0.82	0.51	0.48	0.63	0.67	0.62	0.62	0.24	0.23
JW1652	ydhC	0.93	0.62	0.6	0.59	0.67	0.65	0.65	0.34	0.43
JW1716	yniC	0.8	0.63	0.67	0.64	0.59	0.68	0.68	0.4	0.47
JW2635	ygaF	0.88	0.54	0.51	0.73	0.61	0.63	0.61	0.32	0.33
JW2803	ygeD	0.84	0.55	0.66	0.76	0.71	0.65	0.63	0.59	0.45
JW2128	dusC	0.79	0.64	0.75	0.89	0.68	0.69	0.64	0.62	0.72
JW1086	ycfH	0.87	0.55	0.7	0.64	0.7	0.59	0.65	0.4	0.49
JW1278	gmr	0.88	0.74	0.77	0.89	0.62	0.76	0.66	0.46	0.17
JW1655	mdtK	0.87	0.59	0.68	0.79	0.68	0.59	0.63	0.65	0.76
JW1747	ynjF	0.89	0.56	0.54	0.63	0.69	0.58	0.68	0.29	0.27
JW2642	ygaV	0.89	0.66	0.8	0.92	0.72	0.71	0.66	0.92	0.99
JW0910	ycbL	0.85	0.61	0.57	0.67	0.56	0.65	0.64	0.36	0.39
JW2706	ygbJ	0.87	0.64	0.66	0.89	0.75	0.71	0.65	0.54	0.66
JW1593	ydgG	0.87	0.6	0.68	0.85	0.66	0.65	0.68	0.58	0.63
JW1168	ycgL	0.89	0.57	0.57	0.68	0.7	0.6	0.65	0.43	0.41
JW1291	puuD	0.94	0.68	0.69	0.83	0.72	0.62	0.65	0.09	0.72
JW1338	ydaO	0.9	0.56	0.63	0.9	0.71	0.58	0.69	0.43	0.48
JW1486	yddW	0.85	0.6	0.7	0.83	0.66	0.62	0.64	0.72	0.76
JW1664	ydhY	0.9	0.55	0.3	0.46	0.64	0.59	0.62	0.26	0.17
JW1757	pncA	0.86	0.64	0.76	0.88	0.69	0.67	0.64	0.82	0.94
JW2643	ygaP	0.9	0.66	0.74	0.9	0.66	0.7	0.69	0.77	0.84
JW0977	yccM	0.8	0.51	0.36	0.58	0.65	0.59	0.58	0.31	0.23
JW1120	ymfB	0.85	0.56	0.54	0.58	0.64	0.61	0.57	0.43	0.56
JW1193	ycgV	0.82	0.58	0.62	0.68	0.65	0.66	0.61	0.59	0.65
JW1292	puuR	0.83	0.55	0.61	0.71	0.66	0.61	0.62	0.57	0.65
JW5802	ydbA	0.84	0.49	0.68	0.84	0.65	0.66	0.62	0.29	0.59
JW2655	ygaX	0.9	0.62	0.72	0.83	0.71	0.63	0.66	0.81	0.85
JW2746	yqcE	0.86	0.62	0.68	0.83	0.68	0.64	0.63	0.79	0.83
JW1169	ycgM	0.84	0.44	0.43	0.53	0.64	0.53	0.6	0.28	0.45
JW0994	rarA	0.88	0.57	0.63	0.73	0.65	0.62	0.62	0.4	0.49
JW1303	ycjN	0.88	0.69	0.73	0.8	0.72	0.7	0.64	0.47	0.78
JW1402	ydbA	0.92	0.6	0.76	0.8	0.7	0.64	0.65	0.43	0.72
JW1527	ydeE	0.88	0.67	0.75	0.89	0.72	0.72	0.65	0.63	0.78
JW1680	ydiM	0.82	0.63	0.65	0.85	0.6	0.68	0.58	0.76	0.81
JW1774	yeaI	0.86	0.63	0.75	0.92	0.7	0.67	0.65	0.83	0.93
JW2748	ygcF	0.84	0.59	0.7	0.8	0.66	0.59	0.63	0.67	0.79
JW1457	yddH	0.86	0.61	0.7	0.82	0.67	0.63	0.62	0.42	0.5
JW0798	rhtA	0.97	0.67	0.63	0.84	0.7	0.67	0.63	0.48	0.51
JW1150	ycgF	0.9	0.64	0.77	0.69	0.61	0.63	0.62	0.57	0.63
JW1210	ychN	0.86	0.44	0.46	0.35	0.63	0.52	0.57	0.22	0.1
JW1309	ycjT	0.9	0.59	0.72	0.7	0.7	0.61	0.63	0.41	0.55
JW1405	ynbA	0.9	0.65	0.74	0.77	0.6	0.7	0.56	0.5	0.43
JW1636	ydhJ	0.85	0.64	0.69	0.84	0.67	0.69	0.61	0.33	0.45
JW5274	ydiN	0.84	0.57	0.67	0.92	0.63	0.64	0.57	0.31	0.47
JW2665	yqaB	0.87	0.57	0.72	0.91	0.7	0.61	0.65	0.67	0.77
JW2765	yqcD	0.83	0.45	0.35	0.28	0.48	0.55	0.67	0.25	0.15
JW2680	norV	0.85	0.59	0.71	0.78	0.66	0.58	0.65	0.78	0.86
JW1007	ycdQ	0.9	0.62	0.53	0.73	0.7	0.58	0.63	0.29	0.51
JW1211	ychP	0.81	0.48	0.48	0.72	0.67	0.59	0.59	0.23	0.25
JW1323	ynaI	0.87	0.62	0.75	0.88	0.7	0.67	0.65	0.83	0.85
JW1430	ydcN	0.87	0.5	0.66	0.61	0.63	0.6	0.63	0.39	0.56
JW1646	ydhD	0.83	0.52	0.53	0.83	0.65	0.58	0.59	0.36	0.51
JW1686	ydiP	0.85	0.63	0.55	0.7	0.61	0.64	0.64	0.3	0.35
JW1802	yeaB	0.89	0.56	0.65	0.67	0.7	0.65	0.65	0.49	0.62
JW2681	norW	0.88	0.64	0.76	0.86	0.69	0.63	0.67	0.76	0.66
JW2798	nudH	0.9	0.59	0.69	0.69	0.67	0.62	0.66	0.31	0.39
JW0497	glxR	0.89	0.49	0.54	0.54	0.64	0.57	0.63	0.33	0.43
JW1121	ymfC	0.88	0.71	0.74	0.88	0.6	0.71	0.64	0.44	0.57
JW1042	yceA	0.85	0.63	0.55	0.71	0.6	0.62	0.55	0.6	0.72
JW1221	ychJ	0.8	0.53	0.17	0.39	0.46	0.53	0.33	0.33	0.34
JW1434	ydcR	0.75	0.57	0.69	0.74	0.6	0.69	0.59	0.55	0.44
JW1805	yoaE	0.86	0.64	0.75	0.84	0.66	0.65	0.64	0.76	0.83
JW1917	yedL	0.87	0.46	0.58	0.45	0.64	0.63	0.64	0.48	0.51
JW2761	yqcA	0.87	0.55	0.74	0.82	0.69	0.63	0.7	0.73	0.76
JW0310	yahD	0.9	0.56	0.58	0.65	0.68	0.69	0.64	0.48	0.45
JW0432	ybaV	0.8	0.48	0.29	0.6	0.66	0.61	0.62	0.3	0.3
JW0702	ybgK	0.9	0.64	0.57	0.63	0.53	0.7	0.66	0.35	0.47
JW0779	ybhG	0.87	0.49	0.5	0.48	0.65	0.57	0.65	0.19	0.23
JW0822	yliJ	0.9	0.57	0.69	0.64	0.69	0.64	0.63	0.34	0.48
JW1842	yebK	0.95	0.61	0.87	0.87	0.68	0.76	0.69	0.7	0.73
JW2791	ppdC	0.87	0.53	0.52	0.71	0.67	0.61	0.68	0.32	0.4
JW5904	lomR	0.8	0.6	0.7	0.59	0.56	0.73	0.69	0.24	0.44
JW0187	yaeJ	0.86	0.57	0.66	0.81	0.7	0.67	0.66	0.6	0.5
JW0312	yahF	0.92	0.61	0.74	0.71	0.72	0.72	0.66	0.51	0.48
JW0434	ybaX	0.85	0.38	0.39	0.53	0.63	0.49	0.63	0.28	0.29
JW0749	ybhA	0.85	0.43	0.69	0.73	0.69	0.63	0.61	0.13	0.46
JW0785	ybiB	0.89	0.46	0.5	0.47	0.65	0.55	0.65	0.23	0.2
JW0892	ycaL	0.88	0.51	0.62	0.55	0.69	0.57	0.68	0.31	0.38
JW1366	stfR	0.72	0.52	0.6	0.34	0.47	0.58	0.6	0.27	0.28
JW0200	yafE	0.88	0.58	0.7	0.81	0.71	0.68	0.68	0.69	0.55
JW0350	yaiX	0.88	0.53	0.63	0.58	0.69	0.61	0.65	0.46	0.51
JW0435	ybaE	0.88	0.54	0.56	0.71	0.71	0.63	0.67	0.29	0.52
JW0566	ybdG	0.88	0.62	0.59	0.78	0.61	0.73	0.64	0.52	0.51
JW0753	ybhI	0.86	0.56	0.45	0.63	0.58	0.62	0.54	0.3	0.57
JW0801	mntR	0.87	0.43	0.46	0.34	0.65	0.53	0.61	0.39	0.39
JW0829	ybjJ	0.71	0.39	0.54	0.67	0.48	0.5	0.59	0.25	0.3
JW0931	ycbY	0.85	0.55	0.7	0.85	0.65	0.62	0.63	0.67	0.8
JW1980	yoeE	0.88	0.56	0.68	0.62	0.7	0.62	0.66	0.32	0.45
JW1540	stfQ	0.93	0.73	0.81	0.89	0.73	0.74	0.68	0.77	0.89
JW0444	ybaZ	0.69	0.47	0.53	0.76	0.56	0.54	0.58	0.37	0.18
JW0621	ybeM	0.88	0.56	0.62	0.69	0.71	0.61	0.7	0.37	0.49
JW0771	ybhN	0.86	0.52	0.68	0.57	0.69	0.58	0.63	0.31	0.47
JW0803	ybiS	0.91	0.57	0.5	0.7	0.76	0.69	0.66	0.44	0.74
JW1859	yecO	0.9	0.59	0.57	0.76	0.67	0.61	0.66	0.46	0.6
JW2649	nrdI	0.84	0.53	0.69	0.75	0.66	0.62	0.64	0.72	0.81
JW0527	ybcD	0.78	0.54	0.67	0.8	0.64	0.6	0.62	0.63	0.69
JW1551	ydfT	0.79	0.54	0.57	0.77	0.69	0.64	0.65	0.39	0.52
JW0213	yafJ	0.85	0.52	0.62	0.67	0.66	0.67	0.64	0.46	0.43
JW0373	yaiB	0.89	0.62	0.65	0.7	0.66	0.71	0.68	0.35	0.53
JW0626	ybeD	0.58	0.47	0.52	0.69	0.18	0.38	0.57	0.22	0.33
JW0772	ybhO	0.85	0.46	0.58	0.49	0.65	0.57	0.61	0.24	0.23
JW0806	ybiV	0.92	0.46	0.47	0.74	0.69	0.59	0.64	0.36	0.3
JW5898	yccW	0.86	0.53	0.65	0.59	0.69	0.58	0.65	0.3	0.36
JW1860	yecP	0.83	0.48	0.53	0.51	0.61	0.55	0.57	0.3	0.4
JW2659	mprA	0.97	0.76	0.66	0.94	0.75	0.75	0.71	0.71	0.85
JW0543	essD	0.86	0.58	0.73	0.85	0.67	0.63	0.64	0.73	0.78
JW0006	yaaJ	0.9	0.55	0.62	0.71	0.72	0.6	0.62	0.36	0.49
JW0255	afuB	0.9	0.49	0.56	0.59	0.64	0.62	0.64	0.35	0.28
JW0376	yaiC	0.9	0.57	0.71	0.8	0.71	0.6	0.6	0.44	0.76
JW0460	ybaB	0.78	0.45	0.57	0.57	0.01	0.57	0.58	0.27	0.3
JW0655	ybeX	0.9	0.67	0.7	0.89	0.7	0.82	0.67	0.21	0.72
JW0817	yliE	0.94	0.61	0.77	0.92	0.79	0.68	0.63	0.43	0.63
JW0875	ycaJ	0.79	0.53	0.47	0.77	0.69	0.63	0.62	0.3	0.43
JW0964	yccC	0.83	0.35	0.51	0.47	0.68	0.52	0.62	0.22	0.3
JW1896	yecA	0.85	0.44	0.37	0.64	0.63	0.51	0.66	0.3	0.31
JW2704	pphB	0.89	0.52	0.54	0.76	0.69	0.58	0.65	0.36	0.47
JW0066	thiP	0.88	0.6	0.69	0.83	0.74	0.68	0.67	0.72	0.59
JW0300	ykgF	0.91	0.59	0.71	0.72	0.71	0.68	0.69	0.65	0.5
JW0397	yajC	0.92	0.56	0.83	0.51	0.69	0.68	0.68	0.41	0.71
JW0467	ybaL	0.88	0.48	0.42	0.62	0.64	0.55	0.66	0.29	0.22
JW0659	ubiF	0.32	0.24	0.36	0.32	0.35	0.37	0.31	0.26	0
JW0818	yliF	0.91	0.54	0.44	0.41	0.67	0.64	0.65	0.24	0.13
JW0880	ycaC	0.95	0.59	0.65	0.97	0.7	0.68	0.65	0.48	0.84
JW1915	yedF	0.85	0.53	0.68	0.61	0.68	0.58	0.6	0.35	0.5
JW2752	mazG	0.84	0.53	0.65	0.65	0.65	0.61	0.63	0.42	0.55
JW1361	ynaA	0.81	0.43	0.39	0.49	0.61	0.54	0.6	0.19	0.12
JW0068	sgrR	0.86	0.59	0.71	0.81	0.65	0.62	0.62	0.66	0.74
JW0307	yahA	0.88	0.54	0.6	0.7	0.66	0.63	0.64	0.51	0.49
JW0470	ybaK	0.9	0.48	0.63	0.74	0.63	0.62	0.66	0.42	0.45
JW0701	ybgJ	0.89	0.58	0.68	0.69	0.65	0.63	0.57	0.4	0.55
JW0777	ybhS	0.85	0.43	0.42	0.52	0.62	0.54	0.59	0.22	0.15
JW0819	yliG	0.92	0.64	0.8	0.9	0.71	0.69	0.67	0.77	0.88
JW0881	ycaD	0.8	0.43	0.23	0.61	0.65	0.55	0.58	0.18	0
JW2032	wcaJ	0.87	0.6	0.79	0.88	0.7	0.65	0.66	0.71	0.81
JW2035	wcaI	0.87	0.62	0.74	0.87	0.64	0.64	0.63	0.67	0.76
JW2118	yehY	0.93	0.67	0.75	0.91	0.7	0.69	0.67	0.79	0.89
JW2204	rcsD	0.89	0.47	0.56	0.64	0.67	0.62	0.64	0.03	0
JW2516	yfhQ	0.93	0.54	0.52	0.64	0.67	0.59	0.66	0.34	0.38
JW5922	ypjL	0.78	0.56	0.53	0.62	0.65	0.61	0.65	0.32	0.49
JW0436	cof	0.9	0.47	0.18	0.59	0.7	0.57	0.6	0.12	0.14
JW1936	dsrB	0.86	0.59	0.71	0.82	0.7	0.63	0.67	0.73	0.77
JW3067	yqjB	0.88	0.59	0.47	0.04	0.72	0.59	0.65	0.35	0.52
JW5892	yadB	0.91	0.65	0.73	0.86	0.68	0.7	0.67	0.64	0.59
JW2124	yohD	0.86	0.51	0.63	0.72	0.65	0.61	0.64	0.35	0.52
JW2243	yfaY	0.89	0.56	0.57	0.72	0.69	0.59	0.64	0.32	0.39
JW2522	hcaE	0.87	0.58	0.64	0.64	0.65	0.64	0.59	0.3	0.37
JW0536	ninE	0.88	0.41	0.39	0.37	0.62	0.51	0.66	0.29	0
JW2133	yeiT	0.89	0.45	0.38	0.37	0.66	0.54	0.65	0.19	0.04
JW2411	pdxK	0.84	0.62	0.42	0.74	0.54	0.61	0.65	0.67	0.6
JW3402	yhhW	0.96	0.6	0.47	0.66	0.7	0.63	0.66	0.3	0.29
JW0193	metQ	0.85	0.6	0.7	0.78	0.66	0.62	0.65	0.64	0.7
JW0409	yajO	0.93	0.54	0.57	0.81	0.72	0.6	0.7	0.37	0.42
JW2040	wcaE	0.9	0.69	0.49	0.89	0.62	0.69	0.68	0.65	0.74
JW2125	yohF	0.9	0.61	0.56	0.9	0.63	0.67	0.68	0.73	0.72
JW2287	yfbQ	0.9	0.59	0.65	0.73	0.7	0.63	0.64	0.41	0.47
JW2546	yfhL	0.86	0.65	0.75	0.9	0.71	0.68	0.67	0.79	0.92
JW2781	csdA	0.84	0.59	0.68	0.87	0.73	0.64	0.62	0.41	0.55
JW0600	uspG	0.88	0.62	0.69	0.93	0.67	0.69	0.67	0.69	0.72
JW2164	rtn	0.89	0.48	0.43	0.56	0.66	0.57	0.68	0.27	0.37
JW2422	murP	0.88	0.63	0.73	0.87	0.7	0.67	0.67	0.8	0.8
JW0005	yaaA	0.88	0.6	0.65	0.78	0.67	0.65	0.66	0.66	0.71
JW0216	dinJ	0.77	0.54	0.76	0.86	0.56	0.57	0.64	0.55	0.75
JW0424	yajG	0.68	0.32	0.4	0.61	0.4	0.46	0.57	0.18	0.04
JW2045	wzc	0.89	0.64	0.76	0.88	0.69	0.62	0.64	0.75	0.8
JW2153	yeiC	0.86	0.55	0.67	0.64	0.69	0.6	0.66	0.31	0.41
JW2339	yfcY	0.86	0.6	0.72	0.83	0.67	0.63	0.64	0.74	0.75
JW2561	yfiE	0.91	0.66	0.77	0.89	0.71	0.64	0.65	0.75	0.83
JW2705	ygbI	0.89	0.64	0.65	0.69	0.69	0.67	0.62	0.55	0.59
JW0605	citG	0.9	0.59	0.71	0.65	0.71	0.63	0.61	0.41	0.5
JW5378	dedD	0.81	0.36	0.19	0.1	0.34	0.54	0.64	0.57	0.27
JW2431	yffI	0.8	0.53	0.59	0.69	0.69	0.6	0.61	0.47	0.47
JW0010	yaaW	0.86	0.54	0.65	0.75	0.69	0.63	0.64	0.52	0.52
JW0437	ybaO	0.87	0.6	0.77	0.84	0.7	0.7	0.68	0.76	0.83
JW2049	asmA	0.9	0.66	0.83	0.92	0.73	0.64	0.67	0.92	0.87
JW2160	yeiQ	0.86	0.61	0.72	0.87	0.67	0.63	0.63	0.72	0.85
JW2376	yfdZ	0.86	0.57	0.7	0.8	0.66	0.62	0.66	0.79	0.87
JW2565	yfiF	0.86	0.61	0.51	0.57	0.57	0.65	0.63	0.46	0.49
JW2736	ygcN	0.92	0.66	0.78	0.88	0.71	0.73	0.64	0.79	0.92
JW2833	ygeR	0.84	0.52	0.5	0.72	0.66	0.62	0.64	0.35	0.45
JW0619	crcB	0.91	0.56	0.58	0.71	0.69	0.59	0.63	0.37	0.5
JW2314	dedA	0.86	0.52	0.58	0.65	0.58	0.58	0.66	0.33	0.5
JW2440	cchB	0.88	0.65	0.75	0.75	0.7	0.71	0.64	0.6	0.73
JW0065	thiQ	0.85	0.54	0.64	0.74	0.64	0.62	0.65	0.56	0.67
JW0308	yahB	0.89	0.55	0.65	0.66	0.68	0.67	0.65	0.48	0.42
JW0443	ybaY	0.86	0.61	0.73	0.85	0.67	0.64	0.63	0.8	0.85
JW2087	yegV	0.91	0.65	0.67	0.83	0.71	0.66	0.62	0.53	0.54
JW2166	yejB	0.87	0.56	0.62	0.77	0.67	0.58	0.64	0.45	0.49
JW2430	yfeG	0.91	0.6	0.76	0.91	0.65	0.65	0.66	0.79	0.77
JW2586	yfiB	0.86	0.36	0.29	0.51	0.62	0.49	0.58	0.29	0.22
JW2737	ygcO	0.81	0.27	0.42	0.29	0.4	0.46	0.64	0.06	0.09
JW0184	rof	0.92	0.65	0.74	0.88	0.71	0.7	0.64	0.66	0.59
JW0697	ybgA	0.91	0.61	0.74	0.68	0.7	0.64	0.61	0.41	0.48
JW2318	flk	0.86	0.66	0.79	0.9	0.7	0.67	0.65	0.75	0.85
JW2441	cchA	0.82	0.53	0.61	0.75	0.71	0.68	0.59	0.48	0.64
JW0125	yadI	0.87	0.6	0.73	0.83	0.67	0.65	0.64	0.67	0.71
JW0309	yahC	0.93	0.66	0.74	0.72	0.69	0.71	0.61	0.61	0.47
JW0474	ybaS	0.86	0.61	0.2	0.4	0.46	0.58	0.42	0.39	0.46
JW2093	yohM	0.83	0.57	0.65	0.85	0.74	0.7	0.6	0.59	0.79
JW2167	yejE	0.85	0.62	0.5	0.67	0.59	0.62	0.67	0.65	0.64
JW2438	eutJ	0.9	0.62	0.74	0.88	0.71	0.67	0.67	0.57	0.62
JW2615	yfjR	0.83	0.54	0.25	0.48	0.52	0.54	0.65	0.28	0.41
JW0210	ivy	0.91	0.59	0.79	0.83	0.7	0.65	0.63	0.53	0.53
JW1395	paaY	0.88	0.63	0.81	0.93	0.73	0.67	0.66	0.88	0.91
JW2381	ypdE	0.92	0.65	0.8	0.9	0.73	0.7	0.68	0.82	0.88
JW2515	iscR	0.89	0.55	0.66	0.71	0.65	0.61	0.68	0.61	0.8
JW0131	yadC	0.89	0.66	0.77	0.89	0.72	0.71	0.67	0.81	0.78
JW0317	yahK	0.88	0.49	0.52	0.59	0.64	0.57	0.64	0.47	0.54
JW2116	yehW	0.93	0.53	0.62	0.57	0.67	0.58	0.63	0.42	0.51
JW2168	yejF	0.92	0.61	0.61	0.98	0.65	0.65	0.68	0.63	0.81
JW2619	yfjU	0.88	0.48	0.5	0.54	0.64	0.58	0.63	0.28	0.26
JW0325	prpD	0.91	0.6	0.67	0.67	0.7	0.62	0.61	0.32	0.42
JW1823	yebT	0.92	0.6	0.72	0.98	0.72	0.63	0.64	0.48	0.54
JW2383	ypdG	0.93	0.52	0.43	0.65	0.67	0.6	0.63	0.3	0.32
JW2640	ygaU	0.86	0.62	0.67	0.86	0.7	0.66	0.61	0.47	0.55
JW0137	yadN	0.88	0.62	0.76	0.86	0.66	0.64	0.62	0.74	0.77
JW0360	tauD	0.89	0.57	0.66	0.75	0.67	0.63	0.6	0.6	0.65
JW0534	ybcM	0.85	0.48	0.49	0.51	0.66	0.58	0.63	0.19	0.28
JW0592	ybdH	0.85	0.59	0.57	0.83	0.67	0.66	0.58	0.36	0.35
JW0883	ycaN	0.83	0.47	0.55	0.76	0.67	0.57	0.57	0.14	0.28
JW1276	yciT	0.79	0.27	0.06	0.09	0.44	0.43	0.63	0.13	0.01
JW1508	lsrD	0.91	0.58	0.65	0.64	0.66	0.63	0.65	0.23	0.41
JW1588	ynfM	0.92	0.67	0.79	0.92	0.71	0.71	0.7	0.92	0.86
JW1759	ydjF	0.92	0.67	0.79	0.93	0.72	0.69	0.65	0.9	0.92
JW1968	erfK	0.88	0.54	0.67	0.94	0.75	0.63	0.64	0.54	0.65
JW0849	ybjP	0.82	0.38	0.38	0.48	0.7	0.49	0.61	0.19	0.01
JW2030	wcaK	0.9	0.45	0.33	0.6	0.67	0.53	0.63	0.08	0.31
JW0645	hscC	0.86	0.62	0.73	0.92	0.66	0.66	0.67	0.75	0.79
JW0884	ycaK	0.86	0.61	0.74	0.83	0.68	0.63	0.62	0.68	0.74
JW1372	ydbK	0.93	0.66	0.75	1.01	0.69	0.64	0.62	0.5	0.7
JW1509	lsrB	0.95	0.78	0.83	0.99	0.73	0.73	0.65	0.77	0.89
JW1592	mdtJ	0.84	0.5	0.6	0.73	0.68	0.59	0.64	0.33	0.32
JW1688	ydiR	0.93	0.57	0.57	0.64	0.73	0.6	0.67	0.33	0.44
JW1760	ydjG	0.81	0.56	0.68	0.83	0.62	0.66	0.63	0.68	0.74
JW1983	yeeR	0.89	0.56	0.64	0.67	0.66	0.62	0.63	0.45	0.56
JW0923	ycbS	0.87	0.44	0.36	0.45	0.61	0.52	0.64	0.28	0.15
JW3891	yiiQ	0.95	0.62	0.57	0.32	0.65	0.66	0.65	0.36	0.5
JW5604	rep	0.8	0.82	0.67	0.25	0.66	0.79	0.59	0.66	0.78
JW0673	ybfF	0.91	0.63	0.77	0.91	0.66	0.7	0.62	0.6	0.73
JW1403	ydbC	0.87	0.62	0.45	0.63	0.56	0.62	0.54	0.44	0.65
JW1517	yneH	0.92	0.69	0.69	0.85	0.7	0.66	0.63	0.74	0.72
JW1598	folM	0.9	0.56	0.65	0.58	0.69	0.59	0.67	0.4	0.5
JW1689	ydiS	0.91	0.62	0.65	0.75	0.62	0.7	0.57	0.32	0.44
JW1763	ydjJ	0.86	0.59	0.6	0.78	0.71	0.65	0.59	0.34	0.39
JW0054	djlA	0.86	0.6	0.69	0.79	0.7	0.64	0.67	0.77	0.74
JW0966	yccZ	0.85	0.59	0.59	0.61	0.59	0.67	0.64	0.24	0.37
JW2329	yfcO	0.92	0.58	0.59	0.77	0.69	0.64	0.6	0.41	0.5
JW4110	blc	0.91	0.59	0.65	0.8	0.7	0.65	0.64	0.57	0.73
JW1849	ruvB	0.83	0.47	0.17	0.29	0.64	0.57	0.62	0	0.06
JW0938	ycbZ	0.86	0.59	0.74	0.8	0.71	0.6	0.63	0.71	0.81
JW1446	yncD	0.9	0.48	0.4	0.56	0.63	0.55	0.63	0.27	0.09
JW1519	yneJ	0.83	0.48	0.59	0.57	0.57	0.6	0.65	0.31	0.41
JW1690	ydiT	0.89	0.46	0.77	0.77	0.66	0.7	0.7	0.67	0.67
JW1770	yeaE	0.86	0.55	0.66	0.69	0.66	0.6	0.63	0.52	0.63
JW0173	hlpA	0.86	0.36	0.55	0.81	0.6	0.61	0.54	0.72	0
JW1020	csgG	0.89	0.6	0.69	0.81	0.56	0.65	0.6	0.27	0.22
JW2479	yfgC	0.89	0.34	0.26	0.27	0.65	0.51	0.56	0.09	0.1
JW1092	ycfN	0.82	0.55	0.58	0.11	0.47	0.55	0.5	0.18	0.19
JW3786	uvrD	0.94	0.59	0.53	0.63	0.01	0.62	0.63	0.33	0.46
JW0735	zitB	0.86	0.63	0.67	0.72	0.64	0.66	0.54	0.77	0.82
JW1533	ydfH	0.85	0.61	0.75	0.86	0.7	0.64	0.67	0.85	0.84
JW1639	ydhF	0.88	0.44	0.35	0.5	0.67	0.53	0.59	0.2	0.3
JW1732	spy	0.84	0.51	0.49	0.73	0.66	0.61	0.58	0.32	0.37
JW1779	yeaM	0.86	0.52	0.53	0.6	0.67	0.57	0.58	0.12	0.38
JW1021	csgF	0.9	0.48	0.7	0.73	0.67	0.71	0.63	0.45	0.43
JW2618	yfjT	0.9	0.55	0.65	0.73	0.69	0.62	0.65	0.55	0.6
JW0141	dksA	0.7	0.27	0.02	0.15	0.02	0.38	0.5	0.04	0.22
JW1279	rnb	0.75	0.58	0.58	0.55	0.62	0.49	0.57	0.56	0.52
JW0835	nfsA	0.85	0.46	0.52	0.58	0.73	0.47	0.59	0.33	0.32
JW0967	ymcA	0.86	0.62	0.78	0.87	0.69	0.65	0.65	0.65	0.68
JW1498	ydeS	0.83	0.66	0.76	0.88	0.72	0.66	0.64	0.74	0.81
JW1535	ydfI	0.73	0.56	0.47	0.61	0.69	0.65	0.55	0.34	0.2
JW1739	ydjX	0.87	0.55	0.63	0.93	0.72	0.62	0.59	0.43	0.42
JW1836	yebF	0.81	0.54	0.75	0.92	0.58	0.56	0.62	0.51	0.54
JW0521	sfmD	0.86	0.58	0.74	0.84	0.68	0.65	0.64	0.74	0.79
JW1374	hslJ	0.7	0.51	0.54	0.35	0.69	0.51	0.58	0.17	0.15
JW2876	pepP	0.94	0.61	0.76	0.99	0.79	0.71	0.54	0.48	0.48
JW2511	hscB	0.47	0.37	0.34	0.46	0.34	0.52	0.44	0.18	0.19
JW0786	ybiC	0.83	0.25	0.57	0.72	0.59	0.55	0.6	0.26	0.21
JW0862	macA	0.88	0.57	0.61	0.91	0.72	0.63	0.63	0.44	0.38
JW1505	ydeW	0.91	0.7	0.75	0.86	0.7	0.67	0.64	0.77	0.81
JW1546	ydfQ	0.85	0.63	0.72	0.84	0.68	0.63	0.62	0.82	0.85
JW1649	ydhP	0.9	0.5	0.55	0.6	0.64	0.56	0.64	0.31	0.44
JW1741	ydjZ	0.7	0.44	0.5	0.67	0.54	0.52	0.58	0.26	0.28
JW1949	yedS	0.93	0.57	0.63	0.57	0.7	0.61	0.63	0.46	0.54
JW0557	nfrA	0.88	0.4	0.42	0.43	0.65	0.52	0.63	0.03	0.33
JW1677	ydiJ	0.88	0.63	0.8	0.89	0.68	0.7	0.64	0.86	0.86
JW0426	tig	0.93	0.5	0.53	0.4	0.67	0.58	0.55	0.03	0.04
JW3547	yiaK	0.82	0.53	0.56	0.62	0.55	0.55	0.56	0.55	0.55
JW0863	macB	0.91	0.55	0.5	0.77	0.67	0.58	0.64	0.3	0.3
JW1194	ychF	0.68	0.38	0.67	0.75	0.46	0.49	0.58	0.42	0.62
JW1507	lsrC	0.86	0.66	0.8	0.89	0.7	0.68	0.64	0.79	0.87
JW1558	flxA	0.83	0.53	0.8	0.92	0.6	0.62	0.63	0.79	0.84
JW1672	sufC	0.84	0.7	0.01	0.04	0.39	0.71	0.66	0.62	0.69
JW0800	ybiP	0.86	0.55	0.72	0.85	0.7	0.62	0.61	0.62	0.72
JW1956	yodA	0.86	0.47	0.56	0.53	0.64	0.56	0.62	0.23	0.28
JW3183	yhcD	0.91	0.59	0.64	0.91	0.71	0.63	0.62	0.43	0.46
JW1875	tar	0.86	0.54	0.63	0.6	0.64	0.56	0.63	0.32	0.35
JW0505	allD	0.92	0.51	0.76	1.05	0.7	0.58	0.6	0.39	0.48
JW3976	aceK	0.94	0.67	0.81	0.84	0.66	0.71	0.65	0.67	0.82
JW4011	qor	0.95	0.63	0.65	0.75	0.71	0.68	0.63	0.51	0.34
JW1648	sodB	0.95	0.75	0.76	0.94	0.67	0.72	0.67	0.5	0.48
JW0273	yagM	0.97	0.69	0.71	0.81	0.69	0.71	0.72	0.6	0.52
JW0498	ybbV	0.95	0.53	0.6	0.54	0.69	0.59	0.66	0.26	0.16
JW0658	miaB	0.91	0.53	0.51	0.77	0.67	0.57	0.66	0.28	0.18
JW1045	yceO	0.94	0.59	0.56	0.63	0.7	0.62	0.65	0.33	0.18
JW1152	ymgA	0.81	0.54	0.51	0.5	0.59	0.65	0.62	0.28	0.39
JW1466	yddJ	0.86	0.65	0.66	1.01	0.71	0.7	0.56	0.38	0.86
JW1742	ynjA	0.93	0.56	0.67	0.48	0.67	0.69	0.61	0.45	0.7
JW1772	yeaG	0.89	0.62	0.64	0.65	0.65	0.69	0.56	0.32	0.42
JW4130	hfq	0.8	0.05	0.31	0.49	0	0.59	0.43	0.53	0.45
JW1638	sodC	0.93	0.53	0.49	0.72	0.67	0.6	0.63	0.27	0.25
JW2801	ygdR	0.93	0.61	0.62	0.58	0.66	0.63	0.63	0.43	0.5
JW0274	yagN	0.99	0.7	0.71	0.81	0.74	0.71	0.7	0.5	0.46
JW0507	ylbE	1.01	0.68	0.77	0.93	0.75	0.71	0.72	0.44	0.82
JW0676	ybfP	0.81	0.55	0.57	0.56	0.69	0.59	0.62	0.29	0.25
JW1123	ymfD	0.9	0.65	0.64	0.87	0.75	0.69	0.61	0.33	0.32
JW1153	ymgB	0.81	0.6	0.51	0.69	0.68	0.68	0.6	0.24	0.17
JW1352	ydaS	0.88	0.61	0.41	0.5	0.46	0.57	0.43	0.3	0.39
JW1467	yddK	0.98	0.69	0.86	0.97	0.67	0.76	0.65	0.8	0.88
JW1827	pphA	0.94	0.55	0.42	0.63	0.65	0.59	0.63	0.31	0.28
JW1667	lpp	0.89	0.42	0.31	0.47	0.62	0.58	0.68	0.55	0.36
JW1317	tpx	0.84	0.53	0.68	0.76	0.67	0.62	0.63	0.37	0.55
JW0532	ybcK	0.94	0.64	0.65	0.83	0.68	0.69	0.65	0.72	0.48
JW0724	ybgT	0.7	0.34	0.57	0.51	0.63	0.54	0.54	0.36	0.48
JW1156	ymgF	0.89	0.46	0.47	0.32	0.65	0.55	0.66	0.2	0.15
JW1369	ynaE	0.88	0.67	0.52	0.59	0.62	0.71	0.62	0.21	0.02
JW1503	ydeK	0.95	0.6	0.55	0.62	0.71	0.58	0.65	0.31	0.35
JW3140	argG	0.92	0.67	0.59	0.67	0.54	0.68	0.61	0.55	0.39
JW0599	ahpF	0.93	0.57	0.62	0.59	0.7	0.61	0.63	0.3	0.41
JW2819	ygeG	0.94	0.61	0.69	0.92	0.72	0.65	0.59	0.51	0.36
JW1128	ymfH	0.92	0.58	0.56	0.6	0.71	0.58	0.64	0.35	0.33
JW1162	ycgI	0.87	0.45	0.43	0.44	0.63	0.54	0.6	0.22	0.11
JW1241	cls	0.88	0.57	0.59	0.69	0.73	0.65	0.64	0.47	0.42
JW3467	gor	0.73	0.66	0.72	0.75	0.53	0.61	0.57	0.61	0.69
JW1329	ogt	0.89	0.61	0.65	0.75	0.72	0.66	0.58	0.42	0.43
JW2820	ygeH	0.98	0.73	0.71	0.85	0.67	0.74	0.6	0.51	0.42
JW0548	ybcW	0.98	0.65	0.68	0.9	0.66	0.7	0.6	0.58	0.89
JW1185	ycgY	0.45	0.23	0.42	0.56	0.37	0.41	0.51	0.16	0.02
JW1557	ydfV	0.88	0.46	0.7	0.6	0.62	0.44	0.56	0.72	0.42
JW1815	yobG	0.91	0.74	0.77	0.83	0.72	0.69	0.69	0.92	0.89
JW3331	cysG	0.94	0.63	0.68	0.8	0.69	0.63	0.64	0.62	0.65
JW1627	gst	0.85	0.47	0.79	0.9	0.57	0.63	0.54	0.53	0.73
JW0217	yafL	0.89	0.63	0.69	0.79	0.71	0.66	0.66	0.72	0.53
JW0302	ykgH	0.86	0.58	0.58	0.68	0.65	0.64	0.62	0.57	0.45
JW0551	ybcY	0.88	0.57	0.68	0.79	0.71	0.58	0.61	0.43	0.39
JW1130	ymfJ	0.92	0.6	0.63	0.74	0.71	0.63	0.65	0.36	0.35
JW1635	ydhI	0.62	0.4	0.43	0.53	0.56	0.55	0.51	0.24	0.13
JW1794	fadD	0.98	0.77	0.96	0.97	0.68	0.85	0.71	0.84	0.9
JW3914	katG	0.95	0.61	0.63	1.03	0.7	0.63	0.65	0.51	0.89
JW2728	ygcJ	0.94	0.62	0.65	0.84	0.73	0.65	0.63	0.39	0.5
JW0207	yafU	0.87	0.55	0.62	0.71	0.68	0.62	0.66	0.67	0.44
JW0552	ylcE	0.95	0.61	0.76	0.69	0.72	0.63	0.68	0.32	0.47
JW0832	ybjM	0.91	0.61	0.71	0.64	0.7	0.67	0.63	0.28	0.37
JW1147	elbA	0.96	0.58	0.81	0.88	0.71	0.68	0.69	0.44	0.73
JW1713	ydiZ	0.88	0.54	0.64	0.6	0.7	0.59	0.64	0.28	0.25
JW1918	yedN	0.7	0.57	0.75	0.64	0.48	0.68	0.63	0.4	0.49
JW0008	mog	0.95	0.65	0.69	0.8	0.69	0.7	0.63	0.5	0.46
JW3879	sodA	0.91	0.63	0.56	0.64	0.68	0.63	0.64	0.41	0.4
JW2766	ygdH	0.88	0.56	0.67	0.63	0.69	0.59	0.68	0.35	0.38
JW0222	yafN	0.93	0.64	0.75	0.88	0.73	0.7	0.67	0.76	0.82
JW1148	ycgX	0.95	0.74	0.79	0.83	0.62	0.73	0.61	0.46	0.38
JW1719	ydjO	0.84	0.57	0.76	0.82	0.68	0.59	0.55	0.35	0.46
JW5912	yedN	0.87	0.67	0.8	0.86	0.66	0.71	0.64	0.81	0.93
JW1920	yedM	0.93	0.64	0.68	0.44	0.67	0.65	0.65	0.3	0.45
JW1306	ycjQ	0.92	0.66	0.77	0.91	0.73	0.68	0.68	0.85	0.92
JW2843	yqeB	0.91	0.62	0.66	0.82	0.7	0.65	0.68	0.73	0.79
JW2882	yqfE	0.91	0.58	0.55	0.58	0.68	0.66	0.65	0.37	0.37
JW2919	yggT	0.96	0.64	0.65	0.57	0.63	0.71	0.64	0.31	0.5
JW2938	yghG	0.9	0.61	0.55	0.58	0.61	0.66	0.65	0.3	0.29
JW2992	ygiW	0.93	0.64	0.76	0.87	0.7	0.7	0.67	0.63	0.72
JW3007	zupT	0.97	0.69	0.8	0.93	0.73	0.71	0.68	0.74	0.94
JW3035	ygjE	0.95	0.68	0.81	0.94	0.72	0.72	0.71	0.73	0.93
JW3053	ygjM	0.97	0.69	0.67	0.83	0.71	0.73	0.66	0.54	0.42
JW3073	yqjG	0.94	0.68	0.8	0.97	0.72	0.72	0.65	0.72	0.91
JW3118	yraO	0.95	0.64	0.45	0.81	0.66	0.66	0.73	0.44	0.51
JW1953	yedX	0.94	0.61	0.7	0.77	0.73	0.64	0.65	0.49	0.8
JW1765	ydjL	0.91	0.55	0.66	0.58	0.69	0.59	0.64	0.31	0.36
JW2849	xdhD	0.93	0.63	0.76	0.76	0.71	0.65	0.65	0.59	0.81
JW2887	ygfH	0.85	0.63	0.71	0.73	0.69	0.68	0.65	0.47	0.58
JW2921	yggV	0.9	0.59	0.4	0.61	0.61	0.61	0.63	0.34	0.36
JW2952	yghR	0.89	0.62	0.63	0.75	0.74	0.68	0.64	0.37	0.34
JW2995	ygiZ	0.89	0.56	0.66	0.82	0.68	0.62	0.64	0.44	0.46
JW3008	ygiE	0.89	0.64	0.6	0.75	0.69	0.67	0.65	0.49	0.45
JW3040	ygjF	0.91	0.59	0.66	0.69	0.71	0.64	0.62	0.37	0.37
JW3054	ygjN	0.92	0.66	0.76	0.79	0.72	0.69	0.66	0.57	0.64
JW3074	yhaH	0.84	0.6	0.76	0.88	0.73	0.66	0.63	0.61	0.75
JW3119	yraP	0.92	0.61	0.69	0.85	0.68	0.63	0.66	0.53	0.59
JW1998	yeeZ	0.93	0.66	0.81	0.91	0.47	0.67	0.7	0.82	0.93
JW3109	agaD	0.93	0.59	0.54	0.64	0.71	0.61	0.67	0.4	0.34
JW2864	ygfX	0.96	0.67	0.55	0.56	0.74	0.68	0.69	0.38	0.43
JW2889	yggE	0.91	0.62	0.51	0.5	0.53	0.67	0.62	0.38	0.25
JW2922	yggW	0.87	0.51	0.7	0.62	0.71	0.59	0.69	0.37	0.43
JW2954	yghT	0.88	0.59	0.64	0.75	0.68	0.64	0.62	0.63	0.39
JW2996	mdaB	0.94	0.71	0.74	0.82	0.69	0.74	0.67	0.64	0.69
JW3011	ygiL	0.92	0.65	0.72	0.77	0.68	0.7	0.67	0.46	0.61
JW3041	yqjH	0.88	0.6	0.61	0.71	0.7	0.62	0.63	0.42	0.42
JW3057	ygjQ	0.97	0.66	0.72	0.91	0.72	0.69	0.69	0.67	0.86
JW3075	yhaI	0.96	0.69	0.74	0.89	0.72	0.71	0.64	0.63	0.81
JW3120	yraQ	0.93	0.61	0.63	0.67	0.71	0.66	0.64	0.36	0.51
JW2261	elaB	0.85	0.63	0.61	0.71	0.7	0.66	0.63	0.38	0.35
JW2865	ygfY	0.86	0.59	0.16	0.13	0.4	0.58	0.65	0.1	0
JW2890	argO	0.73	0.22	0.57	0.37	0.64	0.47	0.55	0.29	0.35
JW2923	yggM	0.94	0.6	0.66	0.63	0.7	0.63	0.65	0.37	0.39
JW2966	yghW	0.84	0.59	0.6	0.77	0.71	0.65	0.63	0.38	0.33
JW2997	ygiN	0.92	0.7	0.82	0.93	0.73	0.69	0.66	0.77	0.91
JW3022	yqiJ	0.97	0.73	0.71	0.87	0.72	0.72	0.61	0.48	0.35
JW3042	yqjI	0.97	0.7	0.7	0.83	0.72	0.72	0.66	0.55	0.77
JW3060	sstT	0.96	0.62	0.63	0.83	0.73	0.64	0.64	0.4	0.38
JW3097	garD	0.92	0.61	0.64	0.85	0.68	0.63	0.51	0.51	0.66
JW3123	yhbP	0.93	0.61	0.79	0.9	0.7	0.71	0.64	0.43	0.73
JW2268	yfbN	0.95	0.64	0.75	0.97	0.71	0.69	0.64	0.54	0.85
JW2262	elaA	0.92	0.52	0.57	0.76	0.67	0.63	0.63	0.39	0.4
JW2866	ygfZ	0.43	0.3	0.42	0.32	0	0.49	0.38	0.45	0.07
JW2891	mscS	0.85	0.6	0.42	0.43	0.59	0.61	0.64	0.31	0.23
JW2927	yggH	0.88	0.6	0.63	0.68	0.66	0.67	0.63	0.55	0.62
JW2970	yghZ	0.86	0.62	0.72	0.84	0.68	0.63	0.63	0.78	0.88
JW2999	yqiA	0.86	0.52	0.61	0.65	0.65	0.6	0.64	0.45	0.58
JW3023	yqiK	0.85	0.45	0.47	0.45	0.64	0.51	0.61	0.06	0.29
JW3045	ygjH	0.89	0.64	0.74	0.87	0.72	0.68	0.67	0.63	0.82
JW3061	ygjV	0.9	0.58	0.53	0.69	0.71	0.59	0.64	0.33	0.44
JW3099	yhaV	0.95	0.6	0.64	0.82	0.7	0.66	0.65	0.43	0.72
JW3124	yhbQ	0.99	0.74	0.7	0.86	0.69	0.72	0.62	0.47	0.45
JW2269	yfbO	0.87	0.62	0.76	0.86	0.68	0.65	0.63	0.66	0.8
JW2802	tas	0.95	0.61	0.71	0.6	0.71	0.69	0.57	0.48	0.8
JW2867	yqfA	0.95	0.65	0.63	0.76	0.7	0.66	0.64	0.47	0.67
JW2895	yggC	0.85	0.59	0.49	0.44	0.59	0.64	0.63	0.4	0.46
JW2929	yggX	0.82	0.38	0.43	0.56	0.64	0.51	0.69	0.32	0.11
JW2985	sufI	0.89	0.5	0.4	0.57	0.44	0.56	0.66	0.57	0.05
JW3001	yqiB	0.92	0.66	0.63	0.69	0.64	0.67	0.63	0.47	0.59
JW3026	ygiF	0.9	0.56	0.59	0.86	0.65	0.62	0.62	0.49	0.5
JW5512	ygjI	0.94	0.68	0.79	0.91	0.71	0.69	0.65	0.67	0.86
JW3066	yqjA	0.9	0.66	0.55	0.18	0.71	0.67	0.68	0.59	0.34
JW3111	yraH	0.88	0.54	0.62	0.75	0.61	0.6	0.61	0.41	0.44
JW3125	yhbS	0.92	0.65	0.73	0.84	0.71	0.66	0.64	0.6	0.8
JW0601	ybdR	0.89	0.49	0.52	0.55	0.65	0.57	0.63	0.27	0.31
JW2835	xdhB	0.87	0.64	0.79	0.92	0.65	0.68	0.67	0.66	0.88
JW2868	yqfB	0.88	0.59	0.72	0.82	0.68	0.62	0.67	0.86	0.78
JW2896	yggD	0.87	0.5	0.58	0.52	0.66	0.62	0.62	0.2	0.31
JW2934	yqgA	0.89	0.62	0.72	0.83	0.71	0.63	0.67	0.62	0.72
JW2990	ygiU	0.91	0.54	0.53	0.67	0.66	0.59	0.66	0.42	0.47
JW3002	nudF	0.87	0.45	0.52	0.51	0.63	0.57	0.61	0.42	0.32
JW3027	htrG	0.88	0.62	0.75	0.74	0.71	0.66	0.68	0.79	0.86
JW3050	ygjJ	0.85	0.67	0.68	0.65	0.63	0.71	0.68	0.46	0.5
JW3069	yqjD	0.92	0.68	0.8	0.91	0.73	0.69	0.67	0.75	0.93
JW3114	yraK	0.95	0.68	0.77	0.86	0.73	0.69	0.69	0.62	0.91
JW3129	yhbW	0.92	0.67	0.59	0.65	0.69	0.68	0.66	0.55	0.52
JW1222	rssA	0.93	0.59	0.52	0.72	0.66	0.6	0.63	0.25	0.34
JW2841	hyuA	0.91	0.56	0.71	0.62	0.69	0.63	0.64	0.36	0.44
JW2870	ygfF	0.86	0.66	0.79	0.92	0.71	0.67	0.66	0.74	0.85
JW2897	yggF	0.87	0.42	0.4	0.42	0.63	0.52	0.63	0.23	0.21
JW2935	yghD	0.93	0.57	0.55	0.69	0.69	0.59	0.63	0.34	0.41
JW5502	ygiV	0.93	0.63	0.72	0.78	0.69	0.66	0.61	0.44	0.57
JW3006	ygiC	0.9	0.67	0.77	0.88	0.69	0.69	0.63	0.72	0.86
JW3031	ygiH	0.96	0.58	0.7	0.59	0.7	0.63	0.59	0.37	0.39
JW3051	ygjK	0.87	0.61	0.72	0.78	0.68	0.66	0.64	0.57	0.75
JW3070	yqjE	0.96	0.6	0.74	1.02	0.72	0.65	0.66	0.58	0.75
JW3116	yraM	0.83	0.54	0.61	0.63	0.6	0.6	0.61	0.43	0.43
JW3132	nlpI	0.86	0.39	0.51	0.8	0.41	0.51	0.6	0.53	0.25
JW3147	yhbY	0.84	0.63	0.68	0.78	0.61	0.67	0.64	0.09	0.64
JW3170	yhbH	0.9	0.61	0.33	0.46	0.48	0.6	0.68	0.3	0.16
JW3208	yhcO	0.95	0.69	0.79	0.94	0.74	0.68	0.7	0.85	0.92
JW3235	yhdV	0.95	0.61	0.82	1.02	0.71	0.65	0.68	0.69	0.86
JW3316	yheT	0.98	0.64	0.6	0.64	0.71	0.59	0.65	0.35	0.55
JW3344	yhfX	0.96	0.65	0.76	0.91	0.74	0.65	0.68	0.72	0.79
JW3397	yhgN	0.93	0.53	0.57	0.56	0.67	0.54	0.7	0.2	0.36
JW3432	yhhM	0.89	0.59	0.54	0.62	0.64	0.6	0.67	0.53	0.4
JW3478	hdeA	0.92	0.7	0.81	0.93	0.72	0.67	0.7	0.68	0.88
JW3491	yhjE	0.9	0.54	0.65	0.77	0.65	0.56	0.67	0.51	0.61
JW3532	ysaB	0.92	0.63	0.59	0.73	0.61	0.65	0.65	0.37	0.5
JW3568	yibA	0.97	0.69	0.78	0.96	0.72	0.66	0.68	0.74	0.84
JW3151	yhbE	0.9	0.63	0.47	0.55	0.5	0.59	0.68	0.45	0.43
JW3172	yhbJ	0.87	0.69	0.81	0.81	0.69	0.71	0.67	0.77	0.86
JW3209	aaeB	0.87	0.67	0.66	0.71	0.63	0.66	0.65	0.5	0.47
JW3241	yrdB	0.95	0.68	0.79	0.94	0.73	0.65	0.65	0.69	0.85
JW3317	yheU	0.93	0.55	0.77	0.65	0.71	0.58	0.64	0.31	0.43
JW3351	damX	1	0.73	0.81	0.43	0.76	0.72	0.71	0.32	0.23
JW3403	yhhX	0.89	0.5	0.68	0.68	0.64	0.55	0.66	0.43	0.35
JW3433	yhhN	0.9	0.61	0.75	0.85	0.69	0.62	0.68	0.7	0.76
JW3479	hdeD	0.93	0.67	0.74	0.93	0.72	0.68	0.7	0.53	0.73
JW3503	yhjR	0.97	0.65	0.58	0.74	0.66	0.65	0.67	0.39	0.38
JW3533	yiaH	0.94	0.67	0.82	0.95	0.77	0.66	0.7	0.58	0.92
JW3570	yibG	0.87	0.55	0.7	0.86	0.68	0.58	0.68	0.59	0.74
JW3159	yrbC	0.92	0.59	0.86	1.02	0.73	0.62	0.63	0.88	0.99
JW3174	yrbL	0.98	0.64	0.71	0.71	0.72	0.62	0.61	0.61	0.82
JW3210	aaeA	0.92	0.57	0.64	0.55	0.69	0.58	0.67	0.44	0.52
JW3245	smg	0.95	0.68	0.78	0.92	0.73	0.64	0.67	0.77	0.95
JW3318	prkB	0.94	0.69	0.71	0.89	0.74	0.64	0.65	0.61	0.85
JW3356	yrfB	0.95	0.68	0.78	0.88	0.73	0.64	0.67	0.61	0.9
JW3405	yhhY	0.9	0.48	0.36	0.52	0.68	0.54	0.66	0.29	0.23
JW3435	yhhP	0.62	0.39	0.45	0.62	0.41	0.38	0.52	0.22	0.25
JW3481	mdtE	0.95	0.68	0.71	0.87	0.7	0.66	0.68	0.62	0.58
JW3506	bcsG	0.93	0.53	0.52	0.52	0.65	0.57	0.67	0.36	0.39
JW5653	bax	0.94	0.66	0.61	0.73	0.71	0.61	0.68	0.57	0.36
JW3571	yibH	0.86	0.6	0.67	0.82	0.67	0.57	0.66	0.75	0.77
JW3160	yrbD	0.9	0.49	0.69	1.06	0.71	0.6	0.56	0.5	0.56
JW3182	yhcA	0.89	0.66	0.77	0.88	0.7	0.67	0.65	0.62	0.72
JW3217	yhdE	0.93	0.59	0.67	0.62	0.7	0.6	0.65	0.35	0.37
JW3255	yhdN	0.85	0.62	0.74	0.85	0.68	0.61	0.66	0.72	0.79
JW3319	yhfA	0.9	0.59	0.6	0.61	0.73	0.58	0.65	0.3	0.34
JW3357	yrfC	0.99	0.63	0.78	1	0.71	0.67	0.64	0.34	0.81
JW3406	yhhZ	0.96	0.61	0.58	0.73	0.71	0.59	0.61	0.4	0.35
JW3455	yhiJ	0.97	0.65	0.64	0.84	0.73	0.65	0.65	0.56	0.78
JW3482	mdtF	0.88	0.64	0.8	0.9	0.72	0.63	0.67	0.61	0.83
JW3546	yiaJ	0.96	0.68	0.6	0.72	0.65	0.68	0.63	0.51	0.75
JW3576	yibT	0.93	0.67	0.63	0.87	0.74	0.64	0.66	0.4	0.32
JW3161	yrbE	0.93	0.52	0.84	1.03	0.71	0.6	0.6	0.68	0.84
JW3188	yhcF	0.84	0.58	0.65	0.81	0.69	0.58	0.65	0.62	0.73
JW3222	yhdH	0.87	0.65	0.5	0.56	0.59	0.57	0.68	0.32	0.35
JW3305	yheL	0.6	0.42	0.47	0.61	0.38	0.37	0.55	0.3	0.34
JW3325	yhfG	0.92	0.58	0.54	0.57	0.67	0.58	0.64	0.32	0.29
JW3360	nudE	0.92	0.51	0.4	0.57	0.66	0.53	0.64	0.18	0.25
JW3411	yrhB	0.87	0.62	0.42	0.49	0.56	0.62	0.64	0.42	0.41
JW3459	yhiN	0.89	0.58	0.5	0.68	0.67	0.59	0.64	0.42	0.37
JW3484	gadX	0.92	0.75	0.95	1.06	0.71	0.78	0.65	0.9	0.96
JW3508	yhjV	0.91	0.61	0.27	0.38	0.39	0.57	0.69	0.31	0.17
JW3549	yiaM	0.94	0.6	0.72	0.87	0.74	0.65	0.67	0.57	0.72
JW3577	yibL	0.97	0.69	0.67	0.87	0.73	0.64	0.68	0.61	0.86
JW3163	yrbG	0.93	0.59	0.63	0.83	0.7	0.6	0.68	0.4	0.48
JW3189	yhcG	0.92	0.63	0.69	0.77	0.68	0.63	0.63	0.48	0.49
JW3225	yhdT	0.95	0.72	0.74	0.8	0.71	0.66	0.65	0.6	0.42
JW3306	yheM	0.82	0.57	0.54	0.56	0.68	0.58	0.66	0.44	0.53
JW3327	tsgA	0.86	0.63	0.35	0.43	0.59	0.59	0.65	0.38	0.25
JW3365	yhgE	0.91	0.62	0.47	0.53	0.54	0.59	0.63	0.32	0.28
JW3413	yhhA	0.89	0.51	0.51	0.6	0.7	0.55	0.71	0.44	0.31
JW3463	yhiP	0.88	0.58	0.56	0.7	0.62	0.57	0.62	0.53	0.57
JW3486	yhjA	0.93	0.59	0.68	0.6	0.71	0.6	0.64	0.38	0.51
JW3519	yiaC	0.9	0.56	0.6	0.69	0.71	0.56	0.66	0.3	0.42
JW3551	yiaO	0.89	0.68	0.79	0.9	0.74	0.63	0.65	0.65	0.86
JW3586	yibN	0.93	0.7	0.65	0.17	0.72	0.64	0.65	0.41	0.35
JW3164	kdsD	0.95	0.59	0.71	0.78	0.72	0.6	0.68	0.24	0.52
JW3190	yhcH	0.95	0.67	0.75	0.79	0.73	0.61	0.68	0.54	0.74
JW3228	dusB	0.89	0.71	0.1	0.21	0.44	0.63	0.67	0.56	0.54
JW3307	yheN	0.62	0.42	0.47	0.61	0.4	0.37	0.57	0.31	0.4
JW3332	yhfL	0.93	0.58	0.63	0.53	0.71	0.52	0.63	0.43	0.32
JW3374	yhgA	0.91	0.53	0.59	0.59	0.68	0.54	0.67	0.3	0.34
JW3424	yhhK	0.93	0.61	0.7	0.76	0.7	0.62	0.69	0.58	0.7
JW3466	yhiR	0.95	0.7	0.69	0.75	0.74	0.63	0.69	0.58	0.47
JW3488	yhjB	0.95	0.61	0.62	0.85	0.71	0.59	0.62	0.41	0.5
JW5657	yiaD	0.91	0.6	0.26	0.35	0.4	0.56	0.6	0.27	0.32
JW3558	yiaV	0.92	0.59	0.55	0.7	0.69	0.56	0.67	0.38	0.43
JW3619	yicC	0.93	0.58	0.42	0.62	0.66	0.57	0.63	0.44	0.39
JW3165	kdsC	0.85	0.56	0.68	0.96	0.72	0.63	0.68	0.47	0.78
JW3201	yhcM	0.94	0.61	0.59	0.69	0.7	0.6	0.66	0.46	0.32
JW3231	yhdU	0.98	0.68	0.61	0.57	0.64	0.62	0.66	0.24	0.13
JW3310	slyX	0.89	0.55	0.52	0.65	0.64	0.57	0.65	0.4	0.34
JW3339	yhfS	0.91	0.61	0.52	0.65	0.66	0.58	0.61	0.32	0.31
JW3377	gntY	0.81	0.52	0.79	0.89	0.54	0.5	0.63	0.43	0.53
JW3430	yhhF	0.87	0.7	0.72	0.87	0.7	0.47	0.64	0.78	0.71
JW3475	yhiF	0.97	0.65	0.78	0.96	0.73	0.64	0.64	0.57	0.85
JW3490	yhjD	0.88	0.57	0.51	0.69	0.6	0.57	0.63	0.4	0.45
JW3524	yiaG	0.91	0.65	0.74	0.76	0.68	0.62	0.67	0.53	0.67
JW3559	yiaW	0.77	0.49	0.48	0.63	0.61	0.58	0.6	0.44	0.36
JW3630	yicH	0.93	0.64	0.65	0.72	0.69	0.63	0.66	0.45	0.38
JW3633	setC	0.91	0.63	0.69	0.91	0.65	0.68	0.61	0.44	0.47
JW3674	yidA	0.92	0.6	0.26	0.41	0.46	0.57	0.69	0.35	0.23
JW3733	hsrA	0.91	0.64	0.58	0.58	0.63	0.73	0.55	0.5	0.41
JW3809	rmuC	0.93	0.6	0.59	0.68	0.68	0.65	0.61	0.53	0.46
JW3849	yihQ	0.91	0.64	0.48	0.52	0.59	0.66	0.66	0.31	0.25
JW3892	yiiR	0.91	0.57	0.53	0.65	0.66	0.68	0.64	0.52	0.42
JW3990	yjbA	0.96	0.74	0.72	0.85	0.58	0.74	0.61	0.38	0.5
JW4025	yjcD	0.94	0.6	0.55	0.75	0.69	0.64	0.67	0.3	0.37
JW4069	phnA	0.95	0.67	0.64	0.94	0.7	0.7	0.64	0.46	0.47
JW4101	yjeH	0.93	0.68	0.71	0.89	0.7	0.71	0.63	0.66	0.8
JW4136	yjeB	0.85	0.45	0.29	0.62	0.64	0.51	0.6	0.08	0.23
JW5965	yicS	0.91	0.65	0.62	0.78	0.7	0.7	0.66	0.48	0.48
JW3688	mdtL	0.94	0.58	0.55	0.75	0.68	0.59	0.66	0.39	0.5
JW3737	yifE	0.88	0.6	0.21	0.36	0.45	0.62	0.61	0.36	0.16
JW3830	yihD	0.93	0.58	0.59	0.62	0.68	0.64	0.64	0.33	0.45
JW3850	yihR	0.95	0.6	0.65	0.57	0.7	0.62	0.64	0.29	0.37
JW3893	yiiS	0.89	0.58	0.62	0.7	0.68	0.66	0.62	0.59	0.67
JW3965	yjaH	0.99	0.73	0.65	0.65	0.7	0.73	0.64	0.5	0.5
JW3998	yjbI	0.94	0.61	0.57	0.74	0.71	0.63	0.66	0.36	0.51
JW4026	yjcE	0.95	0.65	0.67	0.76	0.71	0.69	0.65	0.45	0.45
JW4070	yjdA	0.87	0.61	0.74	0.85	0.69	0.65	0.66	0.68	0.74
JW4105	yjeJ	0.94	0.61	0.63	0.58	0.69	0.64	0.65	0.27	0.36
JW4138	rlmB	0.95	0.77	0.64	0.77	0.71	0.74	0.63	0.37	0.4
JW3640	ade	0.94	0.64	0.63	0.76	0.72	0.69	0.59	0.51	0.43
JW3690	yieE	0.94	0.66	0.59	0.77	0.66	0.69	0.59	0.55	0.39
JW3738	yifB	0.94	0.69	0.62	0.78	0.71	0.71	0.64	0.59	0.44
JW3834	yihG	0.9	0.62	0.39	0.44	0.53	0.62	0.62	0.44	0.26
JW3852	yihT	0.97	0.68	0.67	0.77	0.71	0.72	0.68	0.54	0.5
JW3899	yiiU	0.93	0.64	0.34	0.29	0.5	0.64	0.66	0	0.19
JW3972	yjaB	0.92	0.65	0.67	0.93	0.72	0.65	0.69	0.49	0.74
JW4005	yjbJ	0.9	0.56	0.53	0.74	0.66	0.63	0.62	0.5	0.39
JW4027	yjcF	0.89	0.6	0.67	0.79	0.71	0.64	0.62	0.63	0.68
JW4076	adiC	0.91	0.61	0.49	0.56	0.66	0.61	0.64	0.36	0.42
JW4106	yjeK	0.86	0.69	0.78	0.83	0.7	0.69	0.68	0.76	0.83
JW4139	yjfI	0.96	0.58	0.68	0.59	0.72	0.63	0.62	0.16	0.39
JW3651	yidG	0.9	0.58	0.69	0.78	0.7	0.65	0.59	0.46	0.42
JW3691	yieF	0.89	0.53	0.56	0.73	0.64	0.61	0.6	0.44	0.5
JW5597	rffC	0.95	0.77	0.8	0.09	0.69	0.78	0.61	0.54	0
JW3837	yihI	0.87	0.56	0.7	0.72	0.68	0.7	0.67	0.54	0.57
JW3853	yihU	0.95	0.65	0.61	0.73	0.68	0.7	0.69	0.56	0.47
JW3908	yiiX	0.88	0.63	0.74	0.88	0.7	0.66	0.67	0.66	0.76
JW3982	yjbC	0.91	0.66	0.65	0.61	0.71	0.67	0.63	0.48	0.32
JW4007	yjbL	0.89	0.56	0.61	0.6	0.69	0.59	0.66	0.31	0.4
JW4028	actP	0.88	0.61	0.67	0.71	0.69	0.65	0.65	0.59	0.76
JW4082	yjdF	0.91	0.61	0.64	0.8	0.68	0.63	0.64	0.51	0.59
JW4118	yjeN	0.9	0.57	0.62	0.61	0.68	0.62	0.62	0.34	0.51
JW4140	yjfJ	0.88	0.45	0.47	0.3	0.66	0.53	0.65	0.05	0.13
JW3652	yidH	0.89	0.64	0.75	0.96	0.82	0.7	0.62	0.51	0.82
JW3692	yieG	0.86	0.61	0.33	0.43	0.53	0.63	0.58	0.4	0.25
JW3779	cyaY	0.76	0.47	0.39	0.36	0.64	0.59	0.53	0.15	0.17
JW3843	yihL	0.89	0.61	0.6	0.78	0.68	0.69	0.63	0.52	0.48
JW3859	yiiD	0.93	0.58	0.54	0.65	0.7	0.59	0.67	0.3	0.41
JW3916	yijF	0.89	0.46	0.48	0.45	0.63	0.55	0.63	0.27	0.29
JW3983	yjbD	0.92	0.65	0.67	0.87	0.69	0.71	0.61	0.52	0.77
JW4008	yjbM	0.94	0.58	0.65	0.72	0.69	0.62	0.63	0.37	0.59
JW4029	yjcH	0.87	0.52	0.57	0.59	0.66	0.61	0.65	0.33	0.38
JW4087	yjdI	0.97	0.68	0.59	0.8	0.71	0.69	0.62	0.5	0.46
JW4119	yjeO	0.88	0.66	0.77	0.87	0.71	0.67	0.68	0.65	0.78
JW4141	yjfK	0.97	0.6	0.51	0.69	0.66	0.62	0.59	0.14	0.31
JW3653	yidI	0.95	0.62	0.68	0.85	0.7	0.67	0.59	0.49	0.59
JW3693	yieH	0.86	0.61	0.65	0.87	0.66	0.64	0.63	0.53	0.7
JW3783	yigA	0.93	0.62	0.66	0.72	0.7	0.68	0.59	0.47	0.4
JW3844	yihM	0.88	0.55	0.52	0.64	0.67	0.59	0.64	0.32	0.44
JW3867	yiiG	0.96	0.67	0.63	0.75	0.69	0.7	0.64	0.5	0.51
JW3927	yijP	0.9	0.61	0.65	0.81	0.65	0.63	0.61	0.47	0.77
JW3986	yjbE	0.92	0.54	0.56	0.72	0.69	0.6	0.62	0.3	0.39
JW4017	yjbQ	0.88	0.45	0.49	0.42	0.63	0.56	0.61	0.24	0.26
JW4039	yjcO	0.85	0.65	0.63	0.66	0.66	0.67	0.64	0.42	0.48
JW4088	yjdJ	0.93	0.66	0.8	0.9	0.71	0.71	0.65	0.53	0.73
JW4120	yjeP	0.88	0.6	0.61	0.73	0.62	0.71	0.62	0.56	0.62
JW4142	yjfL	0.95	0.65	0.75	0.9	0.71	0.68	0.65	0.37	0.46
JW3654	yidJ	0.93	0.7	0.71	0.7	0.74	0.7	0.68	0.46	0.49
JW3694	yieI	0.98	0.62	0.75	0.88	0.74	0.72	0.59	0.62	0.85
JW3785	yigB	0.86	0.59	0.64	0.77	0.64	0.66	0.55	0.31	0.4
JW3845	yihN	0.88	0.64	0.65	0.76	0.7	0.72	0.55	0.58	0.52
JW3871	frvA	0.89	0.67	0.82	0.9	0.74	0.71	0.64	0.73	0.88
JW3936	yijD	0.94	0.67	0.63	0.71	0.71	0.7	0.63	0.31	0.49
JW3988	yjbG	0.94	0.7	0.73	0.85	0.69	0.73	0.6	0.32	0.71
JW4018	yjbR	0.91	0.58	0.61	0.6	0.69	0.62	0.68	0.29	0.51
JW4041	yjcP	0.85	0.59	0.54	0.58	0.64	0.66	0.61	0.37	0.44
JW4089	yjdK	0.91	0.6	0.47	0.47	0.57	0.65	0.64	0.32	0.37
JW4124	yjeS	0.93	0.59	0.56	0.71	0.7	0.62	0.62	0.21	0.47
JW4143	yjfM	0.85	0.58	0.69	0.81	0.67	0.63	0.65	0.7	0.79
JW3655	yidK	0.95	0.71	0.69	0.86	0.7	0.74	0.59	0.54	0.44
JW3695	cbrC	0.92	0.56	0.54	0.63	0.68	0.66	0.59	0.33	0.41
JW3790	yigF	0.91	0.59	0.58	0.59	0.67	0.66	0.65	0.46	0.44
JW3846	ompL	0.89	0.58	0.54	0.71	0.61	0.64	0.63	0.3	0.38
JW3886	fieF	0.94	0.7	0.68	0.86	0.72	0.72	0.59	0.53	0.47
JW5548	nudC	0.95	0.67	0.63	0.81	0.7	0.72	0.61	0.47	0.5
JW3989	yjbH	0.94	0.61	0.61	0.66	0.69	0.64	0.62	0.5	0.57
JW4022	yjcC	0.85	0.57	0.71	0.79	0.67	0.61	0.64	0.71	0.76
JW4043	yjcR	0.91	0.67	0.71	0.91	0.66	0.71	0.64	0.47	0.46
JW4091	yjdL	0.99	0.7	0.74	0.82	0.73	0.71	0.61	0.51	0.82
JW4134	yjeT	0.95	0.64	0.76	0.92	0.72	0.7	0.64	0.54	0.81
JW4144	yjfC	0.93	0.52	0.8	1.02	0.72	0.6	0.62	0.35	0.5
JW4148	yjfP	0.86	0.62	0.71	0.84	0.68	0.63	0.62	0.67	0.77
JW4179	ytfM	0.87	0.63	0.72	0.89	0.71	0.66	0.69	0.81	0.84
JW4207	yjgI	0.93	0.53	0.43	0.6	0.67	0.63	0.65	0.35	0.21
JW5968	yjhX	0.91	0.6	0.6	0.69	0.66	0.66	0.64	0.55	0.43
JW4303	yjiR	0.95	0.56	0.32	0.62	0.59	0.61	0.65	0.38	0
JW4350	ytjB	0.92	0.56	0.58	0.78	0.64	0.61	0.64	0.49	0.53
JW0698	phr	0.87	0.57	0.55	0.58	0.72	0.62	0.62	0.34	0.47
JW1831	holE	0.85	0.63	0.58	0.82	0.58	0.72	0.66	0.82	0.48
JW3835	polA	0.96	0.7	0.48	0.37	0.65	0.67	0.67	0.38	0.47
JW4312	hsdM	0.88	0.59	0.7	0.84	0.68	0.63	0.67	0.79	0.76
JW0102	hofC	0.91	0.68	0.72	0.9	0.73	0.7	0.64	0.78	0.7
JW0306	betT	0.87	0.55	0.61	0.75	0.65	0.6	0.64	0.56	0.39
JW4149	ulaR	0.87	0.46	0.3	0.63	0.62	0.62	0.66	0.36	0.24
JW4180	ytfN	0.92	0.64	0.74	0.89	0.71	0.66	0.66	0.61	0.7
JW4212	yjgD	0.92	0.68	0.73	0.9	0.7	0.69	0.64	0.5	0.55
JW4271	yjhR	0.86	0.6	0.55	0.63	0.61	0.67	0.64	0.48	0.37
JW4304	yjiS	0.86	0.59	0.71	0.81	0.67	0.63	0.66	0.71	0.77
JW4354	yjjK	0.96	0.67	0.73	0.87	0.66	0.69	0.68	0.73	0.86
JW1048	dinI	0.93	0.56	0.52	0.65	0.65	0.59	0.67	0.35	0.48
JW1850	ruvA	0.66	0.38	0.03	0.6	0.05	0.5	0.56	0.31	0.4
JW4314	mrr	0.98	0.7	0.64	0.74	0.71	0.72	0.67	0.52	0.5
JW0103	hofB	0.9	0.65	0.78	0.93	0.72	0.67	0.65	0.75	0.8
JW0327	codB	0.89	0.64	0.71	0.89	0.74	0.69	0.67	0.76	0.49
JW4157	yjfY	0.92	0.57	0.49	0.88	0.66	0.62	0.66	0.49	0.55
JW4181	ytfP	0.85	0.66	0.51	0.93	0.41	0.65	0.56	0.89	0.86
JW4220	yjgR	0.94	0.66	0.71	0.86	0.71	0.69	0.68	0.65	0.65
JW4288	yjiC	0.88	0.53	0.49	0.64	0.64	0.64	0.66	0.4	0.36
JW4316	yjiX	0.9	0.53	0.56	0.67	0.67	0.61	0.66	0.42	0.45
JW4365	yjjY	0.94	0.56	0.58	0.59	0.69	0.58	0.7	0.31	0.45
JW1100	mfd	0.88	0.5	0.49	0.44	0.52	0.57	0.61	0.15	0.43
JW1852	ruvC	0.73	0.47	0	0.76	0	0.62	0.54	0.58	0.77
JW4004	dinF	0.92	0.67	0.74	0.79	0.71	0.72	0.64	0.64	0.5
JW0108	aroP	0.87	0.57	0.54	0.63	0.66	0.63	0.64	0.49	0.5
JW0332	cynX	0.86	0.52	0.44	0.69	0.68	0.6	0.62	0.31	0.26
JW4162	yjfZ	0.87	0.66	0.78	0.92	0.72	0.68	0.69	0.87	0.9
JW4182	yzfA	0.91	0.62	0.65	0.92	0.72	0.64	0.68	0.4	0.39
JW4258	yjhF	0.86	0.5	0.53	0.63	0.64	0.57	0.64	0.53	0.5
JW4292	yjiG	0.85	0.54	0.55	0.73	0.63	0.64	0.63	0.65	0.73
JW4336	yjjG	0.87	0.65	0.64	0.75	0.66	0.7	0.65	0.66	0.42
JW4366	yjtD	0.85	0.63	0.67	0.92	0.64	0.68	0.66	0.78	0.84
JW1173	umuC	0.89	0.44	0.36	0.43	0.64	0.53	0.62	0.19	0.15
JW1854	nudB	0.75	0.59	0.63	0.19	0.6	0.7	0.28	0.53	0.5
JW4019	uvrA	0.94	0.69	0.67	1.03	0	0.71	0.62	0.45	0.46
JW4334	holD	0.82	0.6	0.61	0.69	0.66	0.62	0.61	0.68	0.79
JW0123	yadG	0.83	0.58	0.6	0.78	0.65	0.64	0.66	0.63	0.53
JW0358	tauB	0.91	0.52	0.55	0.46	0.62	0.55	0.69	0.24	0.29
JW4167	ytfE	0.89	0.63	0.72	0.83	0.69	0.66	0.66	0.6	0.66
JW4186	ytfQ	0.84	0.57	0.56	0.71	0.6	0.6	0.64	0.49	0.59
JW4259	yjhG	0.84	0.52	0.58	0.68	0.63	0.61	0.65	0.65	0.49
JW4340	yjjU	0.83	0.6	0.55	0.65	0.63	0.65	0.64	0.5	0.43
JW0387	sbcC	0.92	0.63	0.62	0.85	0.67	0.6	0.66	0.47	0.68
JW1343	recT	0.93	0.58	0.64	0.62	0.58	0.61	0.64	0.47	0.7
JW1944	dcm	0.84	0.59	0.63	0.72	0.69	0.63	0.62	0.4	0.47
JW4128	mutL	0.86	0.56	0.67	0.62	0.59	0.6	0.67	0.35	0.63
JW0018	nhaA	0.89	0.55	0.47	0.66	0.64	0.64	0.65	0.29	0.46
JW0147	fhuC	0.92	0.58	0.5	0.72	0.65	0.61	0.7	0.37	0.53
JW0359	tauC	0.85	0.56	0.53	0.62	0.65	0.59	0.64	0.14	0.43
JW4169	ytfG	0.85	0.58	0.68	0.83	0.66	0.63	0.65	0.51	0.71
JW4193	yjgA	0.86	0.57	0.48	0.4	0.59	0.63	0.62	0.42	0.26
JW4261	yjhI	0.9	0.6	0.31	0.33	0.45	0.61	0.63	0.33	0.14
JW4342	yjjW	0.8	0.55	0.63	0.72	0.66	0.6	0.66	0.58	0.51
JW0456	priC	0.87	0.5	0.53	0.85	0.62	0.58	0.67	0.36	0.61
JW1355	ydaV	0.93	0.55	0.59	0.75	0.69	0.59	0.59	0.18	0.36
JW1991	sbmC	0.87	0.49	0.55	0.6	0.63	0.57	0.64	0.33	0.46
JW4159	priB	0.86	0.64	0.73	0.89	0.57	0.69	0.66	0.74	0.88
JW0044	yaaU	0.92	0.59	0.54	0.72	0.72	0.57	0.64	0.25	0.49
JW0148	fhuD	0.77	0.59	0.7	0.76	0.62	0.64	0.65	0.65	0.69
JW0386	araJ	0.83	0.63	0.66	0.76	0.61	0.7	0.66	0.37	0.49
JW4175	ytfJ	0.88	0.63	0.68	0.78	0.68	0.64	0.64	0.73	0.76
JW4205	pyrL	0.92	0.61	0.55	0.8	0.7	0.66	0.7	0.53	0.52
JW4268	yjhP	0.87	0.57	0.49	0.65	0.64	0.62	0.65	0.54	0.46
JW4299	yjiN	0.87	0.55	0.66	0.62	0.69	0.58	0.67	0.38	0.51
JW4343	yjjI	0.93	0.65	0.72	0.87	0.72	0.7	0.7	0.65	0.75
JW0461	recR	0.94	0.65	0.76	0.78	0.01	0.72	0.65	0.37	0.61
JW1602	tus	0.85	0.57	0.51	0.64	0.63	0.61	0.65	0.28	0.38
JW2053	alkA	0.87	0.58	0.67	0.73	0.66	0.61	0.66	0.57	0.71
JW4216	holC	0.88	0.34	0.74	0.93	0	0.37	0.5	0.75	0.78
JW0046	kefC	0.92	0.59	0.55	0.69	0.74	0.62	0.59	0.31	0.52
JW0149	fhuB	0.87	0.63	0.71	0.83	0.69	0.66	0.67	0.68	0.76
JW0391	brnQ	0.88	0.62	0.69	0.84	0.64	0.65	0.65	0.75	0.82
JW4177	ytfL	0.86	0.62	0.56	0.59	0.6	0.59	0.61	0.42	0.5
JW4206	yjgH	0.87	0.64	0.79	0.91	0.74	0.67	0.65	0.85	0.87
JW4269	yjhQ	0.87	0.59	0.59	0.79	0.63	0.61	0.63	0.52	0.59
JW4300	yjiO	0.84	0.62	0.71	0.83	0.67	0.64	0.65	0.75	0.77
JW4348	yjjJ	0.85	0.63	0.75	0.85	0.7	0.68	0.68	0.66	0.71
JW0674	seqA	0.68	0.43	0.49	0.66	0.42	0.51	0.43	0.29	0.17
JW1752	topB	0.89	0.49	0.32	0.55	0.62	0.56	0.62	0.28	0.42
JW2200	alkB	0.86	0.61	0.77	0.87	0.69	0.64	0.65	0.78	0.84
JW4311	hsdS	0.85	0.61	0.74	0.86	0.67	0.65	0.66	0.76	0.83
JW0069	setA	0.87	0.64	0.77	0.89	0.71	0.69	0.68	0.74	0.79
JW0195	metN	0.86	0.61	0.72	0.78	0.66	0.63	0.61	0.7	0.79
JW0438	mdlA	0.87	0.57	0.64	0.86	0.68	0.39	0.65	0.37	0.49
JW0441	amtB	0.92	0.58	0.59	0.66	0.66	0.6	0.64	0.25	0.32
JW0579	fepE	0.96	0.59	0.52	0.62	0.71	0.6	0.65	0.34	0.46
JW0077	ilvH	0.98	0.68	0.65	0.75	0.67	0.72	0.67	0.47	0.48
JW0593	ybdL	0.88	0.51	0.28	0.54	0.63	0.54	0.6	0.16	0.42
JW1253	trpB	0.77	0.62	0.62	0.73	0.5	0.6	0.55	0.68	0.81
JW1391	paaI	0.92	0.52	0.58	0.58	0.65	0.59	0.65	0.22	0.37
JW1736	astA	0.92	0.55	0.64	0.6	0.69	0.6	0.66	0.35	0.48
JW2414	cysM	0.88	0.43	0.31	0.3	0.64	0.52	0.64	0.03	0.04
JW2839	ygeX	0.92	0.68	0.73	0.87	0.71	0.69	0.68	0.53	0.58
JW3645	ilvN	0.95	0.62	0.55	0.69	0.69	0.62	0.66	0.4	0.26
JW3910	metB	0.86	0.58	0.54	0.72	0.68	0.64	0.67	0.43	0.33
JW0451	acrB	0.9	0.01	0.01	0.03	0.56	0.26	0.39	0.01	0.12
JW0580	fepC	0.89	0.6	0.6	0.64	0.63	0.65	0.69	0.21	0.41
JW0232	proB	0.91	0.55	0.62	0.78	0.66	0.63	0.55	0.24	0.33
JW0854	ltaE	0.95	0.57	0.55	0.62	0.72	0.59	0.67	0.33	0.39
JW1255	trpD	0.92	0.58	0.66	0.58	0.71	0.58	0.66	0.33	0.41
JW1392	paaJ	0.96	0.59	0.58	0.66	0.71	0.58	0.66	0.31	0.41
JW1750	gdhA	0.94	0.57	0.6	0.69	0.68	0.6	0.66	0.46	0.57
JW2029	wcaL	0.91	0.53	0.66	0.58	0.7	0.59	0.68	0.29	0.37
JW2535	glyA	0.65	0.36	0.46	0.43	0.4	0.48	0.14	0.35	0.39
JW2880	serA	0.88	0.6	0.53	0.75	0.73	0.66	0.63	0.32	0.33
JW3646	ilvB	0.94	0.68	0.64	0.8	0.71	0.67	0.67	0.48	0.4
JW3929	argE	0.95	0.65	0.61	0.72	0.7	0.67	0.66	0.41	0.3
JW0454	kefA	0.94	0.57	0.62	0.67	0.68	0.61	0.61	0.38	0.43
JW0002	thrB	0.9	0.58	0.75	0.94	0.78	0.68	0.65	0.48	0.73
JW0233	proA	0.85	0.42	0.45	0.66	0.61	0.54	0.52	0.01	0.15
JW0890	serC	0.88	0.6	0.59	0.76	0.69	0.66	0.63	0.31	0.42
JW1256	trpE	0.96	0.57	0.61	0.55	0.69	0.62	0.66	0.14	0.27
JW1394	paaX	0.88	0.46	0.5	0.53	0.66	0.54	0.64	0.22	0.28
JW1789	yeaU	0.87	0.51	0.53	0.57	0.63	0.58	0.63	0.24	0.24
JW2043	wcaB	0.89	0.6	0.62	0.61	0.72	0.61	0.63	0.43	0.5
JW2537	glnB	0.86	0.53	0.52	0.51	0.65	0.65	0.63	0.14	0.22
JW2975	metC	0.93	0.61	0.25	0.36	0.43	0.6	0.64	0.26	0.2
JW3722	asnA	0.92	0.64	0.47	0.48	0.56	0.65	0.61	0.39	0.36
JW3932	argH	0.99	0.72	0.68	0.82	0.72	0.71	0.62	0.5	0.31
JW0473	copA	0.95	0.59	0.55	0.74	0.71	0.59	0.61	0.39	0.38
JW0036	caiC	0.95	0.59	0.59	0.74	0.7	0.59	0.64	0.41	0.43
JW0253	mmuM	0.94	0.65	0.69	0.76	0.69	0.69	0.66	0.64	0.42
JW0891	aroA	0.91	0.69	0.78	1.03	0.65	0.73	0.66	0.77	0.87
JW1295	puuE	0.9	0.56	0.66	0.53	0.69	0.58	0.65	0.23	0.36
JW1576	speG	0.92	0.59	0.57	0.64	0.71	0.63	0.66	0.37	0.34
JW2001	hisG	0.84	0.54	0.54	0.62	0.66	0.62	0.6	0.23	0.35
JW2316	usg	0.8	0.57	0.62	0.77	0.69	0.6	0.61	0.2	0.33
JW2580	pheA	0.9	0.58	0.64	0.68	0.67	0.57	0.64	0.52	0.7
JW3194	nanA	0.88	0.65	0.47	0.52	0.65	0.68	0.64	0.35	0.37
JW3742	ilvM	0.97	0.69	0.68	0.84	0.69	0.69	0.63	0.43	0.36
JW3973	metA	0.9	0.68	0.8	0.93	0.74	0.7	0.7	0.88	0.89
JW0475	ybaT	0.92	0.57	0.7	0.62	0.67	0.58	0.65	0.41	0.71
JW0070	leuD	0.88	0.63	0.74	0.88	0.72	0.69	0.67	0.87	0.86
JW0266	argF	0.95	0.64	0.64	0.71	0.71	0.65	0.68	0.54	0.46
JW0911	aspC	0.88	0.59	0.66	0.78	0.67	0.68	0.67	0.49	0.87
JW1383	paaA	0.95	0.56	0.65	0.72	0.68	0.62	0.65	0.31	0.41
JW1683	aroD	0.72	0.54	0.32	0.67	0.43	0.57	0.59	0.39	0.16
JW2002	hisD	0.94	0.58	0.51	0.62	0.7	0.6	0.62	0.34	0.38
JW2326	aroC	0.93	0.62	0.77	1.01	0.64	0.65	0.65	0.62	0.91
JW2581	tyrA	0.89	0.59	0.62	0.73	0.69	0.62	0.63	0.37	0.42
JW3242	aroE	0.89	0.68	0.67	0.71	0.6	0.71	0.66	0.67	0.39
JW5606	ilvE	0.97	0.68	0.59	0.82	0.74	0.71	0.63	0.49	0.41
JW3979	metH	0.9	0.68	0.75	0.97	0.71	0.69	0.6	0.53	0.94
JW0479	ybbL	0.88	0.53	0.56	0.58	0.65	0.57	0.63	0.38	0.43
JW0071	leuC	0.86	0.55	0.69	0.73	0.67	0.63	0.66	0.45	0.55
JW0377	proC	0.8	0.61	0.51	0.51	0.5	0.62	0.5	0.42	0.51
JW0989	wrbA	0.94	0.6	0.6	0.74	0.71	0.63	0.64	0.4	0.41
JW1384	paaB	0.88	0.46	0.54	0.6	0.63	0.55	0.6	0.19	0.35
JW1694	aroH	0.94	0.61	0.6	0.81	0.7	0.62	0.64	0.37	0.39
JW2003	hisC	0.87	0.55	0.59	0.76	0.67	0.63	0.63	0.25	0.44
JW2337	sixA	0.87	0.45	0.47	0.68	0.63	0.56	0.67	0.19	0.33
JW2582	aroF	0.94	0.59	0.62	0.71	0.71	0.59	0.62	0.34	0.46
JW3322	argD	0.86	0.61	0.59	0.57	0.54	0.64	0.66	0.31	0.39
JW3745	ilvA	0.94	0.67	0.57	0.72	0.7	0.67	0.59	0.39	0.34
JW3984	lysC	0.9	0.61	0.69	0.8	0.68	0.68	0.67	0.35	0.33
JW0484	ybbA	0.94	0.51	0.6	0.63	0.66	0.58	0.64	0.25	0.22
JW0073	leuA	0.95	0.67	0.62	0.77	0.71	0.69	0.69	0.53	0.49
JW0379	aroL	0.95	0.57	0.46	0.72	0.69	0.65	0.73	0.34	0.77
JW1046	solA	0.85	0.58	0.45	0.65	0.7	0.6	0.61	0.32	0.33
JW1385	paaC	0.93	0.57	0.63	0.77	0.71	0.58	0.67	0.46	0.73
JW1733	astE	0.88	0.57	0.66	0.79	0.71	0.58	0.68	0.32	0.43
JW2007	hisF	0.72	0.54	0.49	0.58	0.66	0.6	0.56	0.36	0.53
JW2370	oxc	0.92	0.55	0.63	0.71	0.7	0.58	0.67	0.46	0.75
JW2786	argA	0.9	0.48	0.47	0.57	0.66	0.57	0.64	0.25	0.33
JW5652	avtA	0.99	0.68	0.74	1.01	0.72	0.68	0.65	0.64	0.85
JW3805	metE	0.97	0.67	0.59	0.78	0.73	0.68	0.65	0.52	0.41
JW4013	alr	0.99	0.7	0.68	0.82	0.73	0.7	0.64	0.56	0.37
JW0576	fes	0.92	0.59	0.59	0.76	0.68	0.61	0.64	0.46	0.56
JW0074	leuL	0.96	0.69	0.61	0.74	0.72	0.69	0.68	0.54	0.48
JW0381	aroM	0.95	0.63	0.79	0.86	0.69	0.69	0.66	0.54	0.67
JW1252	trpA	0.73	0.57	0.62	0.35	0.38	0.58	0.61	0.27	0.22
JW1387	paaE	0.95	0.65	0.66	0.77	0.68	0.67	0.67	0.35	0.4
JW1734	astB	0.83	0.34	0.44	0.34	0.57	0.43	0.63	0.27	0
JW2008	hisI	0.85	0.54	0.63	0.72	0.67	0.61	0.66	0.35	0.45
JW2407	cysK	0.93	0.59	0.73	0.73	0.69	0.66	0.65	0.39	0.56
JW2806	lysA	0.96	0.59	0.62	0.63	0.67	0.59	0.64	0.29	0.38
JW3582	cysE	0.9	0.59	0.58	0.8	0.67	0.64	0.68	0.25	0.52
JW3841	glnA	0.45	0.3	0.34	0.41	0.28	0.33	0.35	0.02	0.19
JW4014	tyrB	0.94	0.65	0.7	0.86	0.73	0.69	0.62	0.52	0.41
JW4351	serB	0.87	0.63	0.7	0.73	0.62	0.71	0.61	0.65	0.67
JW0578	entF	0.94	0.62	0.55	0.72	0.68	0.66	0.67	0.33	0.3
JW0758	bioB	0.92	0.52	0.21	0.66	0.6	0.59	0.67	0.34	0
JW0810	moeB	0.96	0.59	0.56	0.76	0.66	0.65	0.66	0.31	0.6
JW2187	ccmC	0.8	0.57	0.55	0.64	0.65	0.67	0.62	0.28	0.29
JW2558	nadB	0.95	0.65	0.59	0.74	0.57	0.68	0.61	0.29	0.3
JW3198	sspA	0.87	0.68	0.75	0.85	0.65	0.63	0.6	0.36	0.13
JW3942	coaA	0.91	0.73	0.71	0.9	0.66	0.73	0.68	0.8	0.91
JW0231	phoE	0.92	0.56	0.59	0.57	0.67	0.61	0.6	0.33	0.31
JW0922	ycbR	0.91	0.5	0.49	0.55	0.62	0.57	0.63	0.17	0.23
JW1062	flgD	0.95	0.6	0.64	0.7	0.64	0.62	0.62	0.41	0.48
JW4355	slt	0.98	0.65	0.68	0.16	0.69	0.68	0.69	0	0.07
JW0585	entC	0.91	0.59	0.67	0.73	0.67	0.64	0.64	0.42	0.61
JW0759	bioF	0.88	0.55	0.62	0.71	0.67	0.58	0.63	0.26	0.42
JW0811	moeA	0.88	0.61	0.66	0.76	0.65	0.64	0.65	0.61	0.73
JW1801	pabB	0.88	0.62	0.67	0.59	0.69	0.65	0.64	0.3	0.48
JW2188	ccmB	0.87	0.64	0.74	0.89	0.71	0.66	0.67	0.74	0.82
JW2566	trxC	0.97	0.68	0.76	0.88	0.73	0.68	0.69	0.72	0.8
JW3323	pabA	0.9	0.55	0.66	0.51	0.71	0.59	0.65	0.32	0.4
JW3953	thiH	0.87	0.6	0.61	0.62	0.59	0.7	0.61	0.49	0.43
JW0372	ddlA	0.91	0.66	0.31	0.22	0.46	0.61	0.65	0.3	0.16
JW1022	csgE	0.84	0.58	0.61	0.77	0.64	0.66	0.61	0.33	0.42
JW1063	flgE	0.9	0.64	0.56	0.84	0.7	0.66	0.6	0.43	0.38
JW0051	pdxA	0.9	0.64	0.69	0.84	0.71	0.67	0.67	0.69	0.63
JW0586	entE	0.88	0.61	0.33	0.45	0.43	0.61	0.66	0.36	0.17
JW0760	bioC	0.95	0.55	0.57	0.58	0.67	0.59	0.67	0.2	0.36
JW0833	grxA	0.82	0.53	0.57	0.77	0.59	0.58	0.63	0.36	0.4
JW1969	cobT	0.9	0.53	0.44	0.57	0.55	0.59	0.62	0.22	0.33
JW2255	menE	0.88	0.58	0.64	0.71	0.64	0.66	0.61	0.48	0.55
JW2663	gshA	0.79	0.73	0.77	0.92	0.58	0.69	0.68	0.82	0.83
JW3775	hemX	0.91	0.56	0.39	0.57	0.63	0.6	0.63	0.38	0.37
JW3957	thiE	0.96	0.68	0.58	0.83	0.71	0.72	0.65	0.58	0.47
JW0431	ppiD	0.94	0.28	0.62	0.53	0.68	0.23	0.63	0.3	0.35
JW1024	csgB	1.01	0.71	0.63	0.76	0.73	0.7	0.67	0.61	0.49
JW1064	flgF	0.65	0.26	0.5	0.25	0.61	0.39	0.6	0.14	0
JW0105	nadC	0.9	0.68	0.58	0.65	0.56	0.7	0.67	0.44	0.34
JW0587	entB	0.99	0.68	0.79	0.89	0.68	0.72	0.67	0.67	0.77
JW0761	bioD	0.97	0.61	0.76	0.84	0.65	0.64	0.65	0.53	0.72
JW0914	pncB	0.89	0.51	0.49	0.67	0.67	0.61	0.64	0.31	0.36
JW1970	cobS	0.89	0.53	0.57	0.58	0.65	0.63	0.62	0.41	0.48
JW2256	menC	0.89	0.69	0.77	0.93	0.72	0.68	0.68	0.72	0.91
JW2783	ygdL	0.95	0.6	0.68	0.52	0.68	0.62	0.64	0.35	0.43
JW5581	ubiE	0.52	0.04	0.5	0.3	0.36	0.42	0.43	0.3	0
JW3958	thiC	0.87	0.6	0.49	0.53	0.6	0.68	0.58	0.37	0.37
JW0519	sfmA	0.87	0.61	0.57	0.7	0.73	0.63	0.63	0.34	0.38
JW1025	csgA	0.97	0.61	0.63	0.59	0.71	0.61	0.59	0.24	0.35
JW1065	flgG	0.82	0.58	0.54	0.69	0.67	0.66	0.6	0.32	0.34
JW0129	panC	0.75	0.64	0.68	0.69	0.7	0.66	0.65	0.65	0.62
JW0623	lipA	0.84	0.53	0.38	0.71	0.6	0.62	0.64	0.35	0.27
JW0765	moaB	0.85	0.54	0.47	0.62	0.63	0.59	0.61	0.35	0.24
JW1331	abgB	0.88	0.43	0.26	0.26	0.49	0.5	0.63	0.67	0.27
JW1971	cobU	0.87	0.62	0.68	0.76	0.67	0.66	0.66	0.69	0.75
JW2857	idi	0.95	0.61	0.53	0.78	0.71	0.66	0.65	0.41	0.46
JW3820	fre	0.9	0.46	0.57	0.76	0.67	0.58	0.64	0.28	0.3
JW4349	lplA	0.94	0.7	0.66	0.86	0.73	0.7	0.68	0.81	0.86
JW0520	sfmC	0.99	0.61	0.55	0.7	0.71	0.62	0.66	0.32	0.47
JW1057	flgN	0.95	0.6	0.65	0.56	0.66	0.59	0.66	0.18	0.44
JW1067	flgI	0.94	0.53	0.18	0.78	0.54	0.58	0.63	0.28	0
JW0130	panB	0.89	0.63	0.69	0.84	0.7	0.65	0.67	0.72	0.74
JW0633	cobC	0.87	0.46	0.51	0.64	0.65	0.58	0.63	0.41	0.37
JW0766	moaC	0.94	0.64	0.66	0.76	0.69	0.69	0.64	0.51	0.46
JW1388	paaF	0.88	0.6	0.65	0.74	0.68	0.61	0.67	0.48	0.69
JW2041	wcaD	0.9	0.68	0.73	0.88	0.69	0.68	0.64	0.65	0.8
JW2317	pdxB	0.81	0.57	0.57	0.76	0.7	0.62	0.63	0.23	0.38
JW2863	fldB	0.84	0.56	0.61	0.76	0.67	0.65	0.65	0.47	0.47
JW3829	mobA	0.84	0.59	0.61	0.76	0.69	0.65	0.66	0.49	0.41
JW0135	htrE	0.88	0.6	0.68	0.69	0.67	0.63	0.66	0.45	0.63
JW0628	rlpA	0.98	0.63	0.68	0.58	0.71	0.63	0.62	0.46	0.4
JW1059	flgA	0.98	0.8	0.76	0.78	0.68	0.81	0.66	0.46	0.64
JW1068	flgJ	0.98	0.63	0.66	0.71	0.72	0.63	0.65	0.26	0.36
JW0413	thiI	0.92	0.57	0.56	0.57	0.66	0.67	0.66	0.48	0.39
JW0733	nadA	0.62	0.48	0.64	0.62	0.52	0.58	0.64	0.25	0.46
JW0767	moaD	0.98	0.62	0.59	0.65	0.71	0.64	0.69	0.43	0.46
JW1389	paaG	0.89	0.58	0.64	0.71	0.69	0.61	0.64	0.46	0.85
JW2091	thiM	0.98	0.71	0.68	0.75	0.66	0.72	0.69	0.47	0.42
JW2429	hemF	0.91	0.61	0.65	0.73	0.67	0.64	0.7	0.47	0.48
JW2874	visC	0.89	0.6	0.58	0.72	0.71	0.66	0.61	0.26	0.29
JW3900	rraA	0.98	0.69	0.64	0.86	0.72	0.71	0.63	0.63	0.75
JW0192	rcsF	0.91	0.67	0.7	0.76	0.72	0.7	0.69	0.73	0.73
JW0707	ybgP	0.92	0.58	0.62	0.53	0.68	0.6	0.66	0.2	0.29
JW1060	flgB	0.96	0.62	0.62	0.6	0.68	0.61	0.61	0.36	0.49
JW1069	flgK	0.88	0.62	0.55	0.66	0.69	0.66	0.62	0.18	0.42
JW0415	panE	1.02	0.7	0.64	0.8	0.7	0.71	0.61	0.56	0.79
JW0757	bioA	0.9	0.57	0.57	0.71	0.71	0.59	0.68	0.35	0.39
JW0768	moaE	0.92	0.64	0.42	0.7	0.62	0.63	0.56	0.34	0.33
JW1628	pdxY	0.92	0.62	0.6	0.86	0.71	0.65	0.58	0.35	0.34
JW2186	ccmD	0.98	0.64	0.64	0.77	0.7	0.65	0.65	0.63	0.78
JW2548	pdxJ	0.73	0.63	0.62	0.49	0.44	0.65	0.63	0.09	0.14
JW2914	gshB	0.85	0.79	0.7	0.93	0.49	0.75	0.65	0.7	0.85
JW3901	menA	0.88	0.62	0.59	0.74	0.69	0.66	0.65	0.43	0.42
JW0230	crl	0.97	0.61	0.76	0.84	0.64	0.65	0.63	0.57	0.42
JW0709	ybgD	0.97	0.61	0.68	0.72	0.72	0.61	0.63	0.34	0.42
JW1061	flgC	0.92	0.71	0.76	0.89	0.7	0.66	0.66	0.78	0.93
JW1093	nagZ	0.89	0.48	0.48	0.56	0.64	0.59	0.6	0	0.12
JW1496	ydeQ	0.86	0.44	0.43	0.51	0.62	0.55	0.55	0.3	0.4
JW1869	flhB	0.97	0.71	0.77	0.89	0.68	0.71	0.63	0.87	0.88
JW1923	fliG	0.94	0.57	0.67	0.61	0.69	0.62	0.6	0.29	0.46
JW1935	rcsA	0.94	0.59	0.79	0.89	0.65	0.65	0.62	0.57	0.79
JW3112	yraI	0.9	0.63	0.23	0.39	0.41	0.61	0.61	0.3	0.16
JW3604	rfaS	0.89	0.68	0.79	0.89	0.72	0.7	0.66	0.87	0.86
JW5599	rffD	0.91	0.65	0.77	0.66	0.69	0.68	0.61	0	0.69
JW4277	fimA	0.97	0.68	0.81	0.99	0.7	0.71	0.59	0.67	0.8
JW0462	htpG	0.96	0.58	0.68	0.69	0.69	0.63	0.61	0.34	0.46
JW1283	sapF	0.85	0.52	0.76	0.83	0.57	0.65	0.71	0.3	0.7
JW1876	cheW	0.94	0.69	0.81	0.95	0.71	0.7	0.63	0.7	0.92
JW2764	syd	0.94	0.57	0.66	0.65	0.65	0.58	0.59	0.31	0.45
JW1500	hipA	0.97	0.78	0.81	0.95	0.73	0.73	0.62	0.66	0.84
JW1880	flhC	0.95	0.64	0.6	0.75	0.71	0.65	0.61	0.3	0.49
JW1925	fliI	0.87	0.56	0.43	0.76	0.5	0.65	0.65	0.49	0.35
JW2020	wbbH	0.95	0.58	0.62	0.85	0.69	0.63	0.53	0.34	0.5
JW3175	mtgA	0.93	0.58	0.69	0.7	0.65	0.61	0.59	0.37	0.62
JW3605	rfaP	0.91	0.42	0.95	0.96	0.71	0.77	0.13	0.49	0.86
JW5598	rffG	0.95	0.64	0.55	0.53	0.65	0.64	0.6	0.48	0.52
JW4279	fimC	0.9	0.6	0.51	0.41	0.52	0.58	0.62	0.33	0.26
JW0598	ahpC	0.97	0.54	0.5	0.54	0.64	0.56	0.54	0.28	0.5
JW1417	trg	0.97	0.57	0.61	0.67	0.68	0.6	0.58	0.26	0.52
JW1878	motB	0.9	0.63	0.62	0.94	0.7	0.66	0.58	0.3	0.51
JW2861	dsbC	0.94	0.49	0.61	0.13	0.66	0.58	0.59	0.51	0.05
JW1633	slyB	0.89	0.54	0.66	0.72	0.66	0.6	0.6	0.71	0.72
JW1905	fliY	0.89	0.47	0.5	0.58	0.62	0.56	0.59	0.16	0.41
JW1927	fliK	0.93	0.64	0.6	0.93	0.72	0.67	0.54	0.34	0.57
JW2022	rfbX	0.92	0.62	0.74	0.28	0.68	0.66	0.46	0	0.67
JW3594	rfaD	0.91	0.56	0.91	0.91	0.67	0.88	0.52	0.7	0.9
JW3763	rffH	0.89	0.65	0.8	0.16	0.63	0.67	0.66	0.95	0.62
JW4281	fimF	0.92	0.59	0.66	0.87	0.65	0.66	0.61	0.43	0.77
JW0941	sulA	0.9	0.55	0.75	0.55	0.63	0.58	0.61	0.17	0.53
JW1477	osmC	0.76	0.69	0.64	0.65	0.41	0.72	0.56	0.3	0.29
JW1879	motA	0.78	0.6	0.71	0.83	0.67	0.64	0.6	0	0.83
JW2988	ygiS	1	0.72	0.88	0.96	0.64	0.74	0.6	0.82	0.79
JW1660	ydhU	0.94	0.57	0.66	0.69	0.65	0.61	0.58	0.37	0.51
JW1908	fliC	0.94	0.59	0.67	0.76	0.68	0.62	0.55	0.25	0.42
JW1928	fliL	0.89	0.59	0.61	0.87	0.64	0.65	0.55	0.28	0.51
JW2163	spr	0.98	0.73	0.87	0.75	0.74	0.81	0.11	0	0.23
JW3595	rfaF	0.9	0.49	0.9	0.97	0.67	0.8	0.54	0.7	0.85
JW3607	rfaQ	0.98	0.6	0.9	1.03	0.59	0.66	0.54	0.73	0.92
JW3770	rffM	0.92	0.67	0.78	0.74	0.69	0.69	0.61	0.6	0.39
JW4283	fimH	0.91	0.67	0.77	0.98	0.69	0.67	0.55	0.63	0.87
JW0985	cbpA	0.86	0.58	0.57	0.59	0.52	0.64	0.59	0.24	0.13
JW1561	dicC	0.95	0.56	0.63	0.63	0.68	0.58	0.6	0.26	0.51
JW1886	otsB	0.88	0.54	0.47	0.59	0.59	0.55	0.64	0.21	0.44
JW3142	secG	0.93	0.66	0.62	0.75	0.59	0.67	0.59	0.55	0.45
JW1698	nlpC	1	0.64	0.83	0.98	0.67	0.67	0.6	0.41	0.86
JW1909	fliD	0.94	0.59	0.62	0.72	0.7	0.62	0.54	0.32	0.49
JW1929	fliM	0.93	0.62	0.65	0.92	0.7	0.66	0.56	0.3	0.51
JW2336	yfcV	0.87	0.57	0.66	0.63	0.6	0.61	0.61	0.55	0.69
JW3597	rfaL	0.88	0.59	0.59	0.6	0.65	0.66	0.59	0.36	0.56
JW3818	rfaH	0.93	0.39	0.83	0.97	0.6	0.69	0.5	0.91	0.95
JW1165	minC	0.96	0.71	0.17	0.31	0.37	0.6	0.56	0.36	0.83
JW1566	dicB	0.88	0.63	0.78	0.98	0.65	0.65	0.59	0.6	0.84
JW2183	ccmG	0.9	0.52	0.54	0.71	0.65	0.6	0.59	0	0.61
JW3146	rrmJ	0.65	0.46	0.49	0.64	0.47	0.54	0.58	0.17	0.18
JW1728	osmE	0.85	0.59	0.74	0.79	0.67	0.62	0.65	0.8	0.78
JW1910	fliS	0.83	0.7	0.71	0.69	0.48	0.73	0.53	0.2	0.42
JW1930	fliN	0.85	0.65	0.77	0.91	0.63	0.68	0.61	0.69	0.72
JW2428	amiA	0.84	0.58	0.5	0.96	0.59	0.65	0.54	0.49	0.55
JW3600	rfaY	0.88	0.57	0.58	0.74	0.55	0.62	0.55	0.47	0.72
JW4097	cutA	0.9	0.62	0.78	0.64	0.69	0.65	0.62	0.66	0.77
JW0014	dnaJ	0.94	0.54	0.21	0.42	0.47	0.63	0.58	0.4	0.75
JW1236	oppB	0.86	0.55	0.44	0.63	0.61	0.59	0.53	0.15	0.33
JW1720	cedA	0.87	0.56	0.62	0.6	0.57	0.65	0.54	0.24	0.54
JW2465	bcp	0.91	0.59	0.53	0.75	0.5	0.64	0.59	0.26	0.68
JW3286	gspC	0.92	0.63	0.59	0.75	0.57	0.66	0.57	0.31	0.52
JW1844	lpxM	0.93	0.57	0.62	0.03	0.59	0.58	0.08	0.95	0.89
JW1911	fliT	0.88	0.59	0.59	0.75	0.66	0.64	0.61	0.33	0.39
JW1932	fliP	0.93	0.58	0.73	0.74	0.68	0.62	0.61	0.41	0.53
JW2601	smpB	0.81	0.46	0.36	0.75	0.44	0.54	0.62	0.68	0.57
JW3601	rfaJ	0.94	0.55	0.64	0.77	0.69	0.62	0.56	0.42	0.55
JW3758	rfe	0.93	0.61	0.76	0.81	0.71	0.67	0.56	0.71	0.48
JW4103	groL	0.88	0.65	0.79	0.86	0.67	0.65	0.65	0.95	0.94
JW0303	betA	0.95	0.68	0.74	0.87	0.72	0.68	0.66	0.66	0.64
JW1239	oppF	0.88	0.5	0.57	0.4	0.64	0.57	0.61	0.37	0.77
JW1721	katE	0.87	0.55	0.68	0.9	0.68	0.62	0.59	0.36	0.65
JW2510	hscA	0.43	0.33	0.32	0.29	0.42	0.55	0.4	0.22	0.13
JW3288	gspE	0.88	0.58	0.64	0.74	0.46	0.63	0.57	0.02	0.66
JW1868	flhA	0.96	0.59	0.7	0.79	0.63	0.61	0.55	0.29	0.37
JW1922	fliF	0.97	0.6	0.7	0.79	0.69	0.63	0.61	0.45	0.68
JW1933	fliQ	0.96	0.59	0.73	0.69	0.67	0.62	0.53	0.31	0.45
JW2982	yqhH	0.9	0.57	0.68	0.73	0.67	0.61	0.54	0.31	0.47
JW3602	rfaI	0.95	0.52	0.72	0.99	0.62	0.66	0.53	0.62	0.84
JW5600	rffE	0.92	0.63	0.74	0.71	0.68	0.7	0.6	0.57	0.43
JW4192	mpl	0.86	0.54	0.68	0.48	0.63	0.59	0.59	0.75	0.75
JW0304	betB	0.91	0.61	0.65	0.7	0.64	0.65	0.57	0.56	0.52
JW1275	osmB	0.98	0.6	0.8	0.92	0.68	0.69	0.59	0.37	0.64
JW1873	cheR	0.98	0.56	0.62	0.86	0.68	0.63	0.55	0.22	0.48
JW2654	proX	0.84	0.63	0.59	0.69	0.6	0.7	0.47	0.2	0.58
JW3289	gspF	0.87	0.57	0.7	0.84	0.69	0.63	0.59	0.33	0.57
JW3290	gspG	1.01	0.56	0.69	0.62	0.68	0.63	0.61	0.46	0.45
JW3684	trmE	0.84	0.41	0.7	0.63	0.46	0.54	0.51	0.72	0.76
JW0495	gcl	0.93	0.45	0.58	0.47	0.67	0.54	0.64	0.35	0.35
JW0987	agp	0.92	0.54	0.64	0.51	0.71	0.62	0.62	0.34	0.3
JW1595	pntA	0.92	0.48	0.41	0.54	0.64	0.58	0.63	0.32	0.25
JW2025	rfbD	0.91	0.5	0.54	0.72	0.66	0.64	0.58	0.39	0.45
JW2487	ppx	0.93	0.49	0.7	0.6	0.65	0.65	0.6	0.46	0.45
JW2734	cysJ	0.98	0.71	0.7	0.75	0.65	0.78	0.6	0.37	0.26
JW2924	ansB	0.86	0.58	0.3	0.29	0.44	0.63	0.66	0.37	0.15
JW3300	chiA	1.03	0.58	0.7	0.73	0.69	0.72	0.63	0.51	0.32
JW3794	pldA	0.96	0.66	0.69	0.68	0.7	0.77	0.63	0.55	0.39
JW4034	nrfD	0.91	0.6	0.7	0.71	0.67	0.67	0.59	0.63	0.79
JW3291	gspH	0.95	0.59	0.72	0.62	0.72	0.67	0.63	0.37	0.42
JW0116	speD	0.94	0.56	0.68	0.63	0.71	0.65	0.66	0.47	0.57
JW0510	ybcF	0.93	0.53	0.7	0.52	0.69	0.66	0.64	0.43	0.53
JW0999	putA	0.83	0.57	0.36	0.3	0.46	0.64	0.67	0.37	0.22
JW1611	hdhA	0.93	0.53	0.63	0.56	0.7	0.62	0.65	0.38	0.34
JW2026	rfbB	0.91	0.44	0.67	0.61	0.66	0.6	0.63	0.42	0.36
JW2525	hcaB	0.96	0.53	0.7	0.6	0.7	0.65	0.66	0.45	0.67
JW2759	gudX	0.95	0.5	0.58	0.62	0.68	0.63	0.65	0.35	0.38
JW2946	glcD	0.88	0.45	0.6	0.92	0.65	0.62	0.55	0.34	0.43
JW3414	ugpQ	0.91	0.53	0.62	0.8	0.6	0.68	0.64	0.44	0.43
JW5584	pldB	0.98	0.64	0.72	0.79	0.68	0.76	0.63	0.58	0.44
JW4036	nrfF	0.97	0.67	0.81	0.9	0.73	0.78	0.67	0.76	0.8
JW3293	gspJ	0.96	0.56	0.69	0.61	0.74	0.63	0.64	0.45	0.44
JW0181	ldcC	0.93	0.56	0.61	0.57	0.71	0.68	0.63	0.53	0.52
JW0661	nagD	0.89	0.55	0.66	0.59	0.67	0.67	0.65	0.37	0.57
JW1005	phoH	0.91	0.49	0.61	0.35	0.64	0.59	0.66	0.21	0.35
JW1643	gloA	0.76	0.47	0.57	0.54	0.66	0.6	0.67	0.31	0.53
JW2027	galF	0.96	0.64	0.63	0.94	0.72	0.75	0.63	0.8	0.58
JW2636	gabD	0.9	0.53	0.59	0.6	0.72	0.61	0.64	0.27	0.35
JW2768	sdaB	0.97	0.57	0.63	0.62	0.71	0.65	0.64	0.28	0.38
JW2947	glcC	0.9	0.49	0.53	0.69	0.67	0.62	0.64	0.23	0.37
JW3485	gadA	1.01	0.65	0.67	0.56	0.74	0.8	0.65	0.66	0.45
JW3913	metF	0.93	0.59	0.51	0.73	0.59	0.63	0.53	0.32	0.79
JW4037	nrfG	0.91	0.54	0.7	0.56	0.69	0.63	0.59	0.47	0.5
JW3294	gspK	0.93	0.49	0.62	0.38	0.66	0.61	0.63	0.41	0.52
JW0202	gloB	0.91	0.49	0.43	0.48	0.65	0.58	0.6	0.39	0.54
JW1178	dadA	0.91	0.49	0.59	0.32	0.64	0.58	0.65	0.43	0.37
JW1756	ansA	0.95	0.5	0.66	0.65	0.67	0.66	0.65	0.45	0.6
JW2033	cpsG	0.89	0.64	0.82	0.85	0.71	0.69	0.66	0.76	0.86
JW2720	cysC	0.89	0.45	0.74	0.81	0.62	0.6	0.65	0.6	0.59
JW2842	yqeA	1	0.59	0.76	0.61	0.72	0.69	0.66	0.56	0.54
JW2956	gss	0.89	0.55	0.75	0.82	0.76	0.7	0.65	0.48	0.77
JW3553	sgbH	1.01	0.67	0.75	0.76	0.76	0.77	0.66	0.65	0.68
JW4053	phnP	0.94	0.48	0.42	0.31	0.63	0.57	0.56	0.22	0.34
JW4040	fdhF	0.99	0.6	0.67	0.58	0.71	0.72	0.6	0.53	0.45
JW3309	fkpA	0.86	0.57	0.55	0.47	0.55	0.67	0.63	0.59	0.63
JW0315	yahI	0.96	0.56	0.64	0.41	0.71	0.67	0.64	0.4	0.62
JW0664	nagB	0.99	0.65	0.69	0.72	0.74	0.73	0.62	0.69	0.76
JW1179	dadX	0.83	0.52	0.71	0.13	0.69	0.61	0.68	0.19	0.32
JW1803	sdaA	0.9	0.44	0.54	0.36	0.65	0.58	0.64	0.06	0.35
JW2037	fcl	0.95	0.54	0.7	0.52	0.7	0.62	0.65	0.33	0.49
JW2721	cysN	0.88	0.56	0.7	0.74	0.68	0.65	0.66	0.71	0.73
JW2871	gcvP	0.84	0.53	0.72	0.86	0.58	0.6	0.65	0.52	0.64
JW2972	yghA	0.88	0.45	0.56	0.28	0.66	0.6	0.64	0.07	0.29
JW3591	tdh	0.85	0.52	0.29	0.27	0.56	0.58	0.63	0.07	0.29
JW3866	fdhD	1.01	0.66	0.79	0.69	0.73	0.76	0.66	0.55	0.52
JW4198	treC	1	0.59	0.7	0.5	0.71	0.68	0.62	0	0.58
JW3324	fic	0.93	0.56	0.69	0.59	0.73	0.64	0.64	0.26	0.53
JW0330	cynT	0.95	0.59	0.65	0.44	0.64	0.68	0.58	0.22	0.46
JW0680	speF	0.92	0.54	0.81	0.62	0.68	0.65	0.66	0.38	0.56
JW1310	ycjU	0.83	0.26	0.13	0.2	0.4	0.47	0.66	0.22	0.05
JW2010	ugd	0.78	0.52	0.22	0.09	0.4	0.6	0.7	0.31	0
JW2038	gmd	0.93	0.51	0.74	0.47	0.68	0.6	0.66	0.29	0.42
JW2722	cysD	0.91	0.47	0.54	0.49	0.66	0.6	0.67	0.24	0.43
JW2872	gcvH	0.84	0.6	0.56	0.6	0.64	0.7	0.65	0.43	0.51
JW3143	glmM	0.73	0.34	0.62	0.79	0.58	0.53	0.4	0.35	0.4
JW3592	kbl	0.91	0.59	0.64	0.62	0.64	0.67	0.67	0.16	0.31
JW3895	fpr	0.89	0.57	0.68	0.82	0.68	0.7	0.65	0.46	0.49
JW4222	idnT	0.94	0.59	0.79	0.78	0.76	0.7	0.6	0.49	0.5
JW3513	dppA	0.98	0.63	0.74	0.69	0.7	0.75	0.59	0.59	0.78
JW0331	cynS	0.94	0.63	0.68	0.52	0.7	0.74	0.71	0.73	0.52
JW0808	ybiY	0.93	0.5	0.68	0.56	0.71	0.61	0.66	0.31	0.5
JW1488	gadB	0.9	0.56	0.66	0.54	0.62	0.67	0.64	0.3	0.43
JW2023	rfbC	0.87	0.43	0.62	0.61	0.62	0.59	0.54	0.17	0.43
JW2233	glpQ	0.91	0.51	0.63	0.53	0.68	0.58	0.66	0.43	0.56
JW2732	cysH	0.93	0.5	0.65	0.61	0.69	0.65	0.64	0.4	0.56
JW2873	gcvT	0.97	0.66	0.67	0.84	0.72	0.71	0.66	0.98	0.91
JW3181	gltF	0.93	0.52	0.57	0.39	0.66	0.62	0.64	0.32	0.44
JW5594	aslB	0.97	0.51	0.59	0.62	0.69	0.59	0.64	0.26	0.33
JW4031	nrfA	0.96	0.53	0.67	0.66	0.7	0.65	0.61	0.33	0.42
JW4223	idnO	0.88	0.58	0.68	0.63	0.71	0.67	0.62	0.25	0.52
JW0469	ushA	0.98	0.53	0.68	0.53	0.68	0.69	0.6	0.6	0.68
JW0963	appA	0.98	0.56	0.74	0.32	0.69	0.64	0.64	0.25	0.34
JW1594	pntB	0.91	0.57	0.75	0.68	0.66	0.7	0.66	0.49	0.61
JW2024	rfbA	0.92	0.57	0.66	0.59	0.65	0.68	0.71	0.32	0.46
JW2363	dsdA	0.94	0.58	0.65	0.77	0.69	0.68	0.62	0.09	0.39
JW2733	cysI	0.91	0.54	0.57	0.36	0.59	0.65	0.61	0.27	0.31
JW2905	speA	0.85	0.46	0.51	0.08	0.6	0.47	0.62	0.23	0.4
JW3192	nanE	0.93	0.5	0.65	0.67	0.64	0.66	0.64	0.54	0.56
JW3773	aslA	1	0.67	0.72	0.73	0.69	0.74	0.63	0.57	0.55
JW4033	nrfC	1.04	0.68	0.73	0.68	0.71	0.73	0.62	0.6	0.52
JW4224	idnD	0.96	0.68	0.72	0.27	0.74	0.71	0.59	0.33	0.19
JW4225	idnK	1	0.51	0.63	0.61	0.67	0.64	0.55	0.4	0.44
JW0442	tesB	0.95	0.55	0.61	0.63	0.67	0.66	0.62	0.31	0.42
JW2031	wzxC	0.94	0.59	0.7	0.8	0.7	0.69	0.63	0.66	0.66
JW0156	dgt	0.96	0.67	0.73	0.82	0.69	0.75	0.6	0.55	0.63
JW0494	allR	0.94	0.67	0.69	0.6	0.63	0.75	0.72	0.42	0.51
JW0762	uvrB	0.96	0.55	0.58	0.55	0.01	0.62	0.65	0.43	0.42
JW5727	phnK	0.89	0.55	0.67	0.85	0.76	0.7	0.65	0.47	0.58
JW0567	nfnB	0.93	0.54	0.63	0.51	0.75	0.62	0.66	0.46	0.4
JW0955	hyaB	1	0.56	0.67	0.49	0.73	0.63	0.63	0.38	0.4
JW1217	narJ	0.78	0.59	0.39	0.36	0.57	0.63	0.63	0.42	0.25
JW4285	uxuA	0.95	0.64	0.76	0.78	0.71	0.7	0.64	0.62	0.62
JW0465	aes	0.98	0.55	0.65	0.49	0.7	0.6	0.66	0.41	0.52
JW2218	atoB	0.91	0.61	0.75	0.52	0.63	0.72	0.39	0.38	0.53
JW4030	acs	0.93	0.56	0.58	0.52	0.67	0.64	0.62	0.25	0.37
JW0178	rnhB	1	0.71	0.77	0.72	0.73	0.8	0.66	0.7	0.59
JW0500	allB	0.96	0.58	0.66	0.55	0.7	0.64	0.65	0.42	0.35
JW0871	trxB	0.76	0.45	0.69	0.75	0.59	0.65	0.69	0.28	0.59
JW4060	phnI	0.95	0.61	0.67	0.65	0.72	0.73	0.64	0.51	0.51
JW0336	lacI	0.98	0.65	0.77	0.83	0.73	0.72	0.67	0.75	0.58
JW0606	citX	0.93	0.48	0.58	0.37	0.66	0.58	0.66	0.33	0.34
[truncated: 1,915 more rows]

## Sheet: Fig2A
TMP		TET		CHL		NIT		CPR		FOX		MEC		AMP
Concentration	Response	Concentration	Response	Concentration	Response	Concentration	Response	Concentration	Response	Concentration	Response	Concentration	Response	Concentration	Response
0	0.996	0	1.01	0	0.989	0.00194	0.952	0	0.983	0.000514	1.01	0	1.03	0	1.07
0.00614	1	0.00643	0.958	0.00224	0.973	0.00271	0.992	0.000289	1	0.000604	0.982	0.000448	0.995	0.000414	1.05
0.00757	1.01	0.0131	1.02	0.00456	1.01	0.00357	1.01	0.000356	1.02	0.000711	0.993	0.0006	1.01	0.00046	0.95
0.00934	0.995	0.0202	0.986	0.00704	1.01	0.00456	1.02	0.000439	1	0.000837	1.02	0.000752	0.979	0.000511	0.948
0.0115	0.996	0.028	0.989	0.00973	1.03	0.0057	0.995	0.000541	1.01	0.000984	1	0.000905	0.955	0.000568	0.67
0.0142	1	0.0366	0.982	0.0127	0.996	0.00701	0.963	0.000667	1.02	0.00116	1.01	0.00106	0.859	0.000631	0.461
0.0175	1.01	0.0463	0.925	0.0161	1.03	0.00852	0.927	0.000823	1.02	0.00136	0.989	0.00121	0.679	0.000701	0.299
0.0216	0.986	0.0574	0.88	0.0199	0.959	0.0103	0.91	0.00101	1.02	0.0016	1.05	0.00136	0.463
0.0266	0.975	0.0699	0.867	0.0243	0.964	0.0122	0.865	0.00125	1.01	0.00189	0.934	0.00151	0.3
0.0328	0.954	0.0843	0.841	0.0293	0.971	0.0145	0.785	0.00154	0.991	0.00222	0.756	0.00167	0.171
0.0404	0.966	0.101	0.753	0.035	0.932	0.0171	0.704	0.0019	0.972	0.00261	0.514
0.0498	0.973	0.119	0.682	0.0414	0.818	0.0199	0.628	0.00234	0.943	0.00307	0.242
0.0614	0.915	0.14	0.63	0.0486	0.779	0.0232	0.513	0.00289	0.876	0.00361	0.154
0.0757	0.88	0.163	0.541	0.0568	0.694	0.0268	0.397	0.00356	0.841	0.00425	0.0907
0.0934	0.857	0.19	0.484	0.0659	0.612	0.0308	0.279	0.00439	0.767
0.115	0.811	0.219	0.415	0.0762	0.493	0.0352	0.103	0.00541	0.655
0.142	0.779	0.252	0.343	0.0875	0.399			0.00667	0.547
0.175	0.75	0.288	0.261	0.1	0.301			0.00823	0.375
0.216	0.72			0.114	0.217			0.0101	0.154
0.266	0.636			0.129	0.148			0.0125	0.0881
0.328	0.583			0.146	0.056
0.404	0.53
0.498	0.498
0.614	0.445

## Sheet: Fig2C
MEC concentration (ng.mL^{-1})	20.8	26.1	31.4	36.7	41.9	47.2	52.5	57.8	63.1	68.3	73.6	78.9	84.2	89.4	94.7	100
Growth rate (h^{-1}), ydcE	0.847	0.642	0.492	0.379	0.304	0.231	0.136	0.267	0.0481	0.0122	0	0.014	0	0	0	0
Growth rate (h^{-1}), ykgJ	1.24	1.16	1.09	0.934	0.664	0.429	0.232	0.075	0	0.0381	0	0.0455	0	0.0309	0.0245	0.0189
Growth rate (h^{-1}), yaiO	1.17	1.11	1.07	0.96	0.72	0.563	0.409	0.271	0.181	0.0875	0	0.00667	0	0	0.0248	0
Growth rate (h^{-1}), yaiE	1.13	1.13	1.05	0.815	0.575	0.341	0.151	0.05	0	0	0	0	0	0.0179	0.0192	0
Growth rate (h^{-1}), ybeL	1.26	1.17	1.21	0.998	0.759	0.555	0.352	0.196	0.0878	0	0	0	0.011	0.0645	0	0.00982
Growth rate (h^{-1}), ybfB	1.17	1.1	1.02	0.774	0.558	0.355	0.141	0	0.0963	0.0565	0.0354	0.033	0.0232	0.0124	0.0151	0.00443
Growth rate (h^{-1}), ybiA	1.36	1.3	1.33	1.26	1.19	1	0.69	0.54	0.387	0.28	0.185	0.0825	0.0127	0	0	0.00672
Growth rate (h^{-1}), ybjO	1.08	1.04	1.09	1.02	0.814	0.667	0.527	0.355	0.247	0.156	0.109	0.0662	0	0	0.0116	0
Growth rate (h^{-1}), ycdY	1.29	1.19	1.19	1.09	0.843	0.635	0.468	0.302	0.19	0.0614	0	0	0	0.0522	0.0439	0.0251
Growth rate (h^{-1}), yddL	1.24	1.24	1.22	1.21	1.13	1.07	0.731	0.623	0.51	0.406	0.317	0.23	0.144	0.0915	0	0
Growth rate (h^{-1}), ydfP	1.26	1.23	1.2	1.16	0.98	0.79	0.626	0.489	0.337	0.234	0.109	0.0977	0.0423	0.025	0	0
Growth rate (h^{-1}), yaiP	0.934	0.881	0.851	0.772	0.674	0.645	0.615	0.56	0.507	0.424	0.344	0.255	0.157	0.0808	0.0148	0
Growth rate (h^{-1}), yajB	1.37	1.34	1.31	1.26	0.99	0.676	0.445	0.272	0.189	0.0688	0.0191	0	0	0	0	0
Growth rate (h^{-1}), ylbA	0.959	0.925	0.888	0.74	0.56	0.369	0.228	0.0972	0.0193	0	0	0	0	0.0194	0.0192	0.00624
Growth rate (h^{-1}), ybcH	1.27	1.18	1.18	0.947	0.632	0.432	0.247	0.0234	0	0	0.0181	1.71e-15	0.0374	0.0302	0.0286	0.0132
Growth rate (h^{-1}), ybeR	1.11	1.08	1.05	0.964	0.843	0.676	0.557	0.411	0.284	0.176	0.11	0.0566	0.0142	0	0	0
Growth rate (h^{-1}), ybfC	1.2	1.16	1.19	1.18	1.07	0.984	0.844	0.701	0.567	0.421	0.293	0.161	0.0596	0.147	0.128	0.0763
Growth rate (h^{-1}), ybiJ	1.29	1.27	1.28	1.17	0.768	0.535	0.38	0.232	0.0972	0	0	0	0	0.0608	0.0518	0
Growth rate (h^{-1}), ybjD	1.2	1.15	1.28	1.29	1.26	1.16	0.916	0.781	0.608	0.421	0.288	0.186	0.113	0.0391	0	0
Growth rate (h^{-1}), yddG	1.31	1.3	1.29	1.31	1.18	1.03	0.854	0.654	0.46	0.324	0.228	0.127	0	0.0137	0	0
Growth rate (h^{-1}), ykfB	1.18	1.13	1.09	0.993	0.779	0.571	0.481	0.339	0.233	0.142	0.0312	0	0	0.0322	0	0
Growth rate (h^{-1}), yagW	1.29	1.26	1.19	1.05	0.73	0.531	0.335	0.165	0.0455	0	0.0134	0	0.0374	0.0235	0.0237	0.0087
Growth rate (h^{-1}), yaiS	0.947	0.935	0.94	0.883	0.745	0.621	0.521	0.381	0.298	0.195	0.164	0.115	0.0308	0	0	0.00291
Growth rate (h^{-1}), yajD	1.32	1.26	1.25	1.18	1	0.7	0.56	0.381	0.241	0.108	0.0311	0	0	0	0	0.0356
Growth rate (h^{-1}), ylbE	1.25	1	1.07	0.827	0.549	0.344	0.143	0.0138	0.0129	0.0551	0.0287	0.0173	0.0181	0.0104	0.00711	0.0033
Growth rate (h^{-1}), cusF	1.22	1.21	1.2	1.12	0.97	0.73	0.563	0.407	0.296	0.165	0.0776	0.0126	0.0117	0	0.0391	0
Growth rate (h^{-1}), djlB	1.02	0.992	0.965	0.861	0.722	0.601	0.462	0.294	0.119	0.0155	0	0	0	0.017	0	0.0568
Growth rate (h^{-1}), ybfQ	1.17	1.1	0.972	0.712	0.435	0.263	0.0753	0	0	0.0438	0.0373	0.0172	0.0212	0.00956	0.0187	0.00769
Growth rate (h^{-1}), ybiI	1.15	1.07	0.952	0.665	0.419	0.235	0.0926	0	0.0892	0.0538	0.0408	0.0231	0.0175	0.012	0.0144	0.0081
Growth rate (h^{-1}), ycbJ	1.09	0.875	0.632	0.44	0.178	0.0563	0	0.0747	0.0509	0.0426	0.0249	0.0252	0.0255	0.0188	0.0254	0.0119
Growth rate (h^{-1}), yceI	1.13	1.09	1.08	0.864	0.664	0.512	0.385	0.28	0.196	0.104	0.0502	0	0.0882	0.0697	0.0587	0.0285
Growth rate (h^{-1}), yafZ	1.24	1.24	1.19	1.07	0.907	0.716	0.554	0.408	0.256	0.136	0.0717	0.00903	0	0	7.18e-06	0
Growth rate (h^{-1}), yagY	1.19	1.11	0.985	0.685	0.475	0.293	0.124	0.0133	0	0.0325	0	0.0396	0.0448	0.0348	0.0353	0.0262
Growth rate (h^{-1}), yaiV	1.23	1.17	1.08	0.907	0.582	0.421	0.259	0.135	0.0712	0.00775	0	0	0.0731	0.0519	0.0472	0.027
Growth rate (h^{-1}), ylbF	1.27	1.22	1.29	1.19	1.01	0.7	0.565	0.387	0.222	0.157	0.0452	0	0	0	0	0
Growth rate (h^{-1}), ybeU	1.14	1.16	1.17	1.13	1	0.772	0.59	0.397	0.196	0.0551	0	0	0	0.0133	0	0
Growth rate (h^{-1}), ycbT	0.977	1.17	1.13	1.02	0.82	0.61	0.5	0.352	0.229	0.171	0.18	0	0.0917	0.0855	0.0719	0.0501
Growth rate (h^{-1}), yceJ	1.23	1.15	1.11	0.945	0.637	0.434	0.197	0.0644	0	0	0	0	0.0699	0.0445	0.0341	0.0215
Growth rate (h^{-1}), yneG	1.3	1.26	1.32	1.28	1.18	0.94	0.798	0.653	0.5	0.362	0.258	0.161	0.0642	0.00736	0	1.09e-15
Growth rate (h^{-1}), yagB	1.2	1.19	1.16	1.09	0.964	0.718	0.555	0.422	0.306	0.201	0.0856	0.0262	0	0	0.0126	0
Growth rate (h^{-1}), yagZ	1.17	1.11	0.97	0.718	0.44	0.253	0.104	0.000385	6.22e-06	0	0.0353	0.0177	0.02	0.0129	0.0223	0.0136
Growth rate (h^{-1}), yaiW	1.21	1.18	1.17	1.16	0.993	0.658	0.536	0.35	0.277	0.161	0.108	0.0252	0	0	0	0
Growth rate (h^{-1}), ybaM	1.07	1.03	1.01	0.857	0.63	0.374	0.163	0.0388	0	0.0263	0.0065	0	0.0587	0.0411	0.0499	0.033
Growth rate (h^{-1}), ybcI	1.21	1.11	1.14	1.07	0.914	0.72	0.558	0.415	0.299	0.186	0.0883	0.0359	0.112	0.0879	0.0737	0.0574
Growth rate (h^{-1}), ybdJ	1.24	1.16	1.03	0.75	0.477	0.252	0.059	0	0.0303	0	0.0191	0.00916	0.0151	0.00588	0.00465	0.00502
Growth rate (h^{-1}), ybfM	1.21	1.15	1.08	0.91	0.58	0.396	0.178	0.0543	0	0	0	0.0283	0.027	0.0134	0.0156	0.00737
Growth rate (h^{-1}), ybgE	1.18	1.15	1.09	0.927	0.625	0.438	0.196	0.0677	0.00163	0.00138	0	0.0355	0.034	0.0337	0.0301	0.0113
Growth rate (h^{-1}), ybiU	1.09	1.06	1.01	0.841	0.633	0.504	0.355	0.221	0.108	0.0169	0.0939	0.0633	0.0616	0.0466	0.0463	0.0274
Growth rate (h^{-1}), ycbU	1.03	1.01	0.851	0.525	0.268	0.0857	0	0	0.105	0.0916	0.0732	0.0739	0.0839	0.0794	0.0385	0
Growth rate (h^{-1}), yceD	0.94	0.917	0.965	0.916	0.724	0.594	0.446	0.343	0.271	0.186	0.12	0.102	0.0726	0.0193	0	0
Growth rate (h^{-1}), yneK	1.3	1.25	1.27	1.11	0.858	0.621	0.394	0.201	0.0841	0.002	0	0.0449	0.051	0.0252	0.03	0.00802
Growth rate (h^{-1}), yagJ	1.17	1.15	1.06	0.823	0.544	0.369	0.169	0.0456	0	0	0	0.0415	0.0399	0.0261	0.0241	0.0169
Growth rate (h^{-1}), yahE	1.24	1.17	1.1	0.866	0.579	0.382	0.211	0.0787	0	0.0259	0	0.0471	0.042	0.0296	0.0311	0.0189
Growth rate (h^{-1}), yaiY	1.23	1.19	1.09	0.884	0.621	0.395	0.215	0.0665	0	0.00363	0.0293	0.00554	0.0935	0.0788	0.0832	0.0692
Growth rate (h^{-1}), ybaN	1.31	1.3	1.3	1.26	1.03	0.749	0.558	0.386	0.296	0.143	0.0637	0	0	0	0	0
Growth rate (h^{-1}), ybcN	1.29	1.27	1.18	0.944	0.622	0.4	0.225	0.102	0	0	0	0	0.048	0.0317	0.0354	0.013
Growth rate (h^{-1}), ybdD	1.28	1.25	1.27	1.24	1.19	1.11	1	0.749	0.602	0.456	0.312	0.14	0.0249	0	0	0.0262
Growth rate (h^{-1}), ybgS	1.11	1.04	0.785	0.523	0.227	0.0626	0	8.29e-05	0.0159	0	0	0	0.105	0	0.105	0
Growth rate (h^{-1}), ybjH	1.14	1.16	1.26	1.23	1.17	0.962	0.81	0.569	0.466	0.266	0.299	0.118	0	0.00711	0	0
Growth rate (h^{-1}), ycfD	0.957	0.949	0.982	0.905	0.767	0.599	0.463	0.315	0.172	0.106	0.0542	0	0	0	0	0
Growth rate (h^{-1}), ydfZ	1.34	1.25	1.23	0.994	0.704	0.493	0.318	0.216	0.0802	0	0.123	0.0836	0.115	0.0968	0.0654	0.0328
Growth rate (h^{-1}), yagK	1.31	1.21	1.2	1.02	0.648	0.455	0.273	0.113	0	0	0	0.00775	0.0565	0.0422	0.0465	0
Growth rate (h^{-1}), yahG	1.23	1.2	1.21	1.13	0.972	0.75	0.588	0.441	0.28	0.167	0.0773	0.0305	0	0	0	0.0153
Growth rate (h^{-1}), ybaP	1.25	1.19	1.14	0.882	0.569	0.355	0.139	0.0482	0	0	0.00976	0	0.0413	0.0194	0.0225	0.0135
Growth rate (h^{-1}), ybcO	1.28	1.25	1.2	1.07	0.801	0.611	0.471	0.345	0.226	0.182	0.0903	0.0345	0.123	0.0832	0.0664	0.0573
Growth rate (h^{-1}), ybdM	1.24	1.22	1.27	1.21	1.18	1.09	0.976	0.709	0.576	0.419	0.301	0.15	0.0227	0	0	0
Growth rate (h^{-1}), ybjC	1.2	1.18	1.2	1.1	0.947	0.794	0.596	0.447	0.301	0.184	0.11	0	0.113	0.124	0.0916	0.0653
Growth rate (h^{-1}), tfaQ	1.29	1.18	1.21	1.13	1.03	0.863	0.679	0.529	0.366	0.268	0.187	0.1	0	0	0	0.00644
Growth rate (h^{-1}), yagU	1.17	1.13	1.09	0.851	0.614	0.425	0.234	0.0838	0	0	0	0.0435	0.0504	0.0306	0.0306	0.00796
Growth rate (h^{-1}), yahO	1.18	1.12	1.06	0.834	0.578	0.39	0.163	0.0602	0	0.0499	0	0	0.0328	0.0265	0.0224	0.0109
Growth rate (h^{-1}), yaiA	1.12	1.09	1.04	0.908	0.733	0.585	0.492	0.419	0.342	0.297	0.194	0.153	0.0631	0.0267	0	0
Growth rate (h^{-1}), ybbD	1.3	1.22	1.18	1.03	0.702	0.446	0.259	0.104	0	0.00519	0.016	0	0.0437	0.0201	0.0308	0.0114
Growth rate (h^{-1}), ybcQ	1.23	1.2	1.27	1.27	1.24	1.21	1.16	0.99	0.775	0.655	0.577	0.454	0.39	0.295	0.226	0.132
Growth rate (h^{-1}), ybdN	1.09	1.1	1.17	1.15	1.03	0.765	0.623	0.452	0.262	0.111	0.0452	0	0.00206	0.00452	0	0
Growth rate (h^{-1}), ybhP	1.25	1.24	1.14	0.973	0.655	0.448	0.245	0.1	0	0.0795	0.0424	0.0261	0.0214	0.00881	0.00264	0
Growth rate (h^{-1}), ybjN	1.21	1.25	1.25	1.18	1.06	0.92	0.746	0.591	0.43	0.257	0.118	0.0446	0.141	0	0.0897	0.0725
Growth rate (h^{-1}), ycdB	0.694	0.688	0.655	0.577	0.485	0.438	0.36	0.332	0.349	0.26	0.218	0.219	0	0.198	0.208	0
Growth rate (h^{-1}), ycfK	1.28	1.26	1.2	1.06	0.709	0.514	0.304	0.142	0	0	0	0	0	0.0456	0.0267	0.00725
Growth rate (h^{-1}), WT replicate	1.28	1.25	1.2	1.1	0.871	0.604	0.383	0.205	0.0842	0	0	1.71e-15	0.0405	0.0254	0.018	0.0114
Growth rate (h^{-1}), WT replicate	1.33	1.27	1.25	1.15	0.883	0.58	0.384	0.207	0.0334	0	0	0.0833	0.0129	0.0395	0	0.0771
Growth rate (h^{-1}), WT replicate	1.28	1.21	1.23	1.11	0.788	0.6	0.407	0.206	0.0643	0	0.0721	0.0428	0.0349	0.021	0.0205	0.0114
Growth rate (h^{-1}), WT replicate	1.36	1.33	1.27	1.11	0.902	0.594	0.368	0.161	0.045	0	0	0	0.0474	0.0297	0.0243	0.0119
Growth rate (h^{-1}), WT replicate	1.4	1.34	1.31	1.19	0.933	0.648	0.408	0.233	0.0742	0	0	0	0.0636	0.0578	0.0448	0.0177
Growth rate (h^{-1}), WT replicate	1.39	1.36	1.31	1.21	0.933	0.664	0.412	0.227	0.0937	0.00028	0	0	0.0552	0.036	0.0289	0.0136
Growth rate (h^{-1}), WT replicate	1.4	1.37	1.3	1.19	0.89	0.579	0.361	0.173	0.0547	0	0	0.0322	0.0491	0.0284	0.0246	0.00934
Growth rate (h^{-1}), WT replicate	1.35	1.31	1.28	1.14	0.903	0.584	0.387	0.217	0.0653	0.0022	0	2.86e-15	0.0474	0.0292	0.0215	0.0118
Growth rate (h^{-1}), WT replicate	1.33	1.3	1.15	1.19	0.936	0.649	0.399	0.233	0.1	0.00386	0	0	0.0591	0.0413	0.0345	0.022
Growth rate (h^{-1}), WT replicate	1.34	1.31	1.29	1.19	0.918	0.62	0.444	0.285	0.142	0.139	0.0806	0.0597	0.0441	0.0244	0.0175	0.00262
Growth rate (h^{-1}), WT replicate	1.34	1.28	1.26	1.12	0.763	0.575	0.371	0.206	0.0462	0	0.0789	0.0519	0.0402	0.022	0.0185	0.00906
Growth rate (h^{-1}), WT replicate	1.32	1.28	1.27	1.14	0.91	0.637	0.402	0.23	0.0437	0	0	0.0557	0.0477	0.0326	0.0257	0.00865
Growth rate (h^{-1}), WT replicate	1.3	1.26	1.23	1.1	0.789	0.603	0.392	0.201	0.0585	0	0	0.0336	0.0363	0.013	0.0211	0.0028
Growth rate (h^{-1}), WT replicate	1.34	1.31	1.27	1.18	0.932	0.631	0.393	0.231	0.0957	0.00827	0.0235	0	0.0466	0.0326	0.0325	0.0144
Growth rate (h^{-1}), WT replicate	1.29	1.26	1.28	1.13	0.859	0.632	0.403	0.232	0.0741	0	0.0714	0.045	0.0407	0.0288	0.0332	0.0102
Growth rate (h^{-1}), WT replicate	1.3	1.25	1.27	1.14	0.893	0.668	0.437	0.288	0.143	0	0.0696	0.0535	0.0405	0.0259	0.00888	0.0123
Growth rate (h^{-1}), WT replicate	1.35	1.32	1.3	1.19	0.94	0.615	0.424	0.236	0.0497	0	0	0	0	0.035	0.0344	0.0149

## Sheet: Fig3BC_&_FigS2
		Effective drug concentrations (normalized to WT)
Gene KEIO ID	Common gene name	CHL_1ug/mL	CPR_4ng/mL	MEC_38ng/mL	NIT_2ug/mL	TET_150ng/mL	TMP_80ng/mL	FOX_1.90ug/mL	AMP_3.14ug/mL
JW1950	hchA	1.31	1.13	1.17	1.02	1.24	0.86	1.12	1.19
JW3701	bglG	1.06	1.39	1.09	1.18	1.04	0.99	0.99	0.94
JW3905	cytR	1	0.92	0.95	1.04	0.95	0.74	0.95	0.9
JW1328	fnr	1.09	1.02	0.88	1.02	1.04	0.69	0.95	0.94
JW0430	hupB	1.12	1.17	0.92	1.22	1.12	0.61	0.98	0.99
JW0662	nagC	1	0.7	0.89	0.89	0.96	1	0.82	0.91
JW3877	rhaR	0.92	0.7	0.71	0.88	0.93	0.62	0.64	0.82
JW1316	tyrR	1.15	1.09	1.25	1.01	1.24	0.73	1.1	1.08
JW5917	rcsC	1.16	0.49	0	1.2	0.96	0.74	0.94	0.9
JW0111	aceF	1.89	1.06	0.69	1.37	1.34	0.32	0.91	1.08
JW0711	sdhC	0.91	1	1.08	1.2	0.96	1.37	0.96	0.93
JW1262	btuR	1.27	1.2	1.17	0.99	1.13	0.75	1.19	1.18
JW0824	deoR	1.29	1.21	1.2	1.02	1.22	0.76	1.17	1.24
JW2776	fucR	1.13	0.87	0.94	0.93	1.07	0.61	0.93	0.93
JW2883	argP	0.98	0.81	0	0.92	0.95	0.56	0.88	0.91
JW3195	nanR	1.03	0.84	0.99	0.89	1.02	0.58	0.88	0.86
JW1610	uidR	1.18	1.1	1.11	0.91	1.09	0.67	1.1	1.1
JW0114	acnB	1.18	0.86	1	0.9	0.82	0.68	1.19	1.06
JW0712	sdhD	0.9	0.58	0	0.59	0.8	0.33	0.61	0
JW2201	ada	1.18	1.07	1.02	0.87	1.15	0.68	1.06	1.07
JW4094	cadC	0.95	0.69	0.71	0.78	0.92	0.52	0.77	0
JW2361	dsdC	1.11	1.15	1.08	1.03	1.04	0.6	1.16	1.07
JW2805	galR	1.17	1.06	1.07	0.98	1.05	0.75	1.04	1.01
JW4221	idnR	1.1	0.95	1.01	0.9	1.02	0.64	0.9	0.83
JW4079	melR	1.01	0.76	0.82	0.85	0.98	0.63	0.61	0.8
JW0019	nhaR	1.23	1.03	1.07	0.98	1.05	0.57	1.06	1.09
JW4024	soxR	1.13	1.37	1.2	1.17	1.02	0.65	1.09	1.13
JW4287	uxuR	0.96	1.04	1	0.97	0.95	0.57	0.92	0.97
JW0078	fruR	0.6	0.62	0	0.97	0.76	1.77	0.8	0.85
JW0324	prpC	1.21	1.13	1.25	0.96	1.08	0.68	1.07	1.17
JW0713	sdhA	1.06	1.18	0.96	0.95	1.07	0.78	1.21	1.06
JW4077	adiY	1.11	1.12	1.01	0.93	0.96	0.67	1.06	1.04
JW1966	cbl	1	0	0	0.84	0.57	0.24	1.02	0.94
JW3046	ebgR	1.12	0.95	0.99	0.92	1.01	0.68	1.02	1.02
JW2138	galS	1.13	1.12	1.06	0.94	1.1	0.67	1.09	1.12
JW3746	ilvY	1.08	1.14	1.05	0.88	1	0.62	1.01	1.04
JW3909	metJ	1.16	1.17	0.91	1.13	0.97	0.53	1.12	1.05
JW0109	pdhR	1.07	1.07	1.12	0.91	1.06	0.74	1.06	1.08
JW4023	soxS	1.25	2.32	1.45	1.53	1.29	0.75	1.16	1.38
JW2396	xapR	1.07	0.81	0.96	0.91	0.97	0.64	0.97	0.95
JW1702	ihfA	1.44	3.53	1	1.41	1.4	0.52	1.19	1.23
JW0419	cyoD	1.31	1.22	1.37	1.01	1.22	0.55	1.3	1.31
JW0714	sdhB	1.29	0.62	0	0.78	1.09	0.58	1.24	0.98
JW0553	appY	1.18	1.12	1.05	1.02	1.12	0.86	1.12	1.09
JW1724	chbR	0.71	0.79	1.03	1.22	0.6	0.56	1.01	1.07
JW3232	envR	1.18	0.99	1.15	0.88	1.16	0.61	1.05	1.06
JW0075	leuO	1.24	0.87	0.92	0.87	1.11	0.68	0.96	1.03
JW3804	metR	1.09	0.97	1.18	0.88	1.06	0.61	1.07	1.11
JW0244	perR	1.17	0.94	1.17	0.86	1.19	0.56	1.09	1.07
JW2644	stpA	1.08	1.08	1.04	1.03	1.72	0.75	1	1.06
JW3254	zntR	1.23	1.26	0	0.92	1.2	0.78	1.04	1
JW3732	rbsR	1	1.35	1.17	1.16	1.06	1.02	1	0.97
JW0420	cyoC	1.24	1.2	1.06	0.89	1.18	0.57	1.12	1.18
JW0715	sucA	1.28	0.95	1.03	0.97	1.11	0.65	1.42	1.17
JW3206	argR	0.99	0.83	1	1.02	0.86	0.68	1.15	1.11
JW5702	crp	1.13	0.82	1.05	0.96	1.03	1.43	1.18	1.12
JW0555	envY	0.95	0.94	0.99	0.95	0.75	0.75	0.99	1.03
JW0895	ihfB	1.41	3.74	1.12	1.33	1.42	0.52	1.2	1.24
JW0872	lrp	1.37	1.15	1.25	0.84	1.13	0.69	1.11	1.1
JW0337	mhpR	1	0.83	0.93	0.84	0.95	0.57	0.89	1
JW4063	phnF	1.12	1.15	1.1	0.91	1.09	0.62	1.12	1.08
JW3089	tdcA	1.08	0.87	1.05	0.84	1.02	0.52	1	0.99
JW0198	yafC	1.25	1.23	1.16	0.99	1.18	0.65	1.13	1.11
JW1901	sdiA	1.27	1.24	1.11	0.97	1.2	0.64	1.09	1.07
JW0421	cyoB	1.23	1.29	1.1	1.08	1.25	0.79	1.21	1.25
JW0716	sucB	1.43	1.05	1.02	0.96	1.14	0.64	5.33	0.82
JW3721	asnC	1.29	1.63	1.05	1.32	1.25	0.77	1.16	1.3
JW1023	csgD	1.15	1	1.13	0.91	1.15	0.53	1.07	1.11
JW1176	fadR	1.09	1.09	1.1	0.98	0.98	0.62	1.1	1.14
JW1225	hns	1.73	0.99	1.36	1.36	2.09	1.02	1.45	1.22
JW2807	lysR	1.05	0.94	1.05	0.96	0.94	0.69	0.88	0.96
JW1967	nac	1.33	1.12	1.17	0.94	1.22	0.7	1.07	1.04
JW4200	treR	1.11	1.04	1.12	0.92	0.96	0.54	1.11	1.05
JW0596	ybdO	1.05	0.94	0.87	1.07	0.94	0.85	0.96	1.01
JW2676	srlR	1.3	0.99	0.94	1	1.1	0.73	1	1.01
JW0422	cyoA	1.21	1.06	1.13	0.88	1.15	0.62	1.01	1.01
JW0717	sucC	1.21	0.82	0.89	1.05	0.96	0.71	0.8	0.92
JW0305	betI	0.94	0.88	1	0.92	0.85	1.02	0.92	1.04
JW5894	cynR	0.99	0.95	1.12	1	0.95	0.62	0.97	1.07
JW3229	fis	0.69	6.68	1.82	3.92	0.83	0.16	0.88	0.96
JW3964	hupA	1.21	1.25	1.09	1.18	1.06	0.77	1.06	1.09
JW1612	malI	1.05	0.82	0.98	0.77	0.77	0.53	0.94	0.98
JW1650	purR	1.25	1.03	1.19	0.93	1.12	0.72	1.1	1.07
JW4356	trpR	1.12	0.92	1.01	0.92	0.98	0.59	0.91	0.93
JW0624	ybeF	1.21	0.9	1.18	0.88	1.15	0.55	1.12	1.11
JW0007	talB	1.09	0.74	0.97	0.9	0.82	0.63	0.84	0.92
JW0506	fdrA	1.15	1.1	1.09	0.91	1.19	0.65	1.09	1.08
JW0739	galM	1.09	1.16	1.05	0.95	1.08	0.81	1.11	1.09
JW0807	ybiW	1.41	1.48	1.15	1.05	1.31	0.97	1.24	1.24
JW1228	adhE	1.14	1	0.74	0.87	1.03	0.79	0.97	0.9
JW1692	pps	1.22	1.02	1.05	0.91	1.02	0.58	1.13	1.15
JW2273	nuoL	1.21	1.05	1.01	0.9	1.11	0.6	1.04	0.99
JW5875	nuoB	1.23	2.09	1.31	1.52	1.17	0.57	1.22	1.49
JW3205	mdh	1.09	1.21	1.02	1.09	0.96	0.67	1.18	1.13
JW3923	pflD	1.01	1.06	0.93	1	0.78	0.69	1.02	1.1
JW4112	frdD	0.99	1.07	0.73	0.89	0.94	0.71	0.9	1.07
JW1115	phoQ	1.63	1.44	1.21	1.13	1.12	1.31	1.33	1.26
JW1872	cheB	1.12	1.11	1.14	0.98	1.11	0.81	1.05	1.09
JW2213	atoS	0.96	1.06	0.89	1.09	0.94	0.59	0.84	0.96
JW1268	acnA	0.28	0	1.24	0	0	0	1.13	1.01
JW2274	nuoK	1.37	1.24	1.18	0.99	1.33	0.62	1.29	1.14
JW2283	nuoA	1.35	1.19	1.16	1.05	1.17	0.63	1.23	1.14
JW3343	yhfW	1.11	1.04	1.01	0.94	1.05	0.69	0.97	0.98
JW3924	pflC	1.19	1.34	1.01	1.16	1.16	0.75	1.11	1.29
JW4113	frdC	1.11	0.85	0.91	0.93	1.03	0.62	0.9	0.92
JW0611	citA	1.19	1.42	1.05	0.93	1.1	0.62	1.08	1.2
JW1116	phoP	1.56	1.7	1.08	0.81	1.37	1.13	1.47	1.21
JW1877	cheA	1.18	1.1	1.17	0.99	1.16	0.84	1.11	1.17
JW2214	atoC	1.13	1.4	0.87	0.65	0.95	0.53	1.16	1.22
JW0885	pflA	0.91	0.94	1.01	1.07	0.86	0.79	1.11	1.05
JW1413	gapC	0.82	1.03	0.82	1.11	0.78	0.67	1.11	1.04
JW1841	zwf	1.01	1.37	1.23	1.63	0.72	1.89	1.41	1.89
JW2275	nuoJ	1.16	1.03	0.8	0.71	0.74	0.49	1.13	1.07
JW2385	glk	1.2	1.14	1.14	0.93	1.04	0.72	1.13	1.09
JW3349	rpe	2	0.85	0	0.95	0.84	0.58	0.56	0.86
JW3928	ppc	1.12	1.13	1.15	1.05	0.99	0.69	1.13	1.15
JW4114	frdB	0.99	1.17	0.75	0.89	0.86	0.66	0.86	1.01
JW0612	citB	0.92	0.95	0.88	0.86	0.75	0.61	1.02	1.1
JW1212	narL	1.02	0.86	0.84	0.78	0.83	0.53	0.99	0.92
JW1899	uvrY	0.98	1.18	0.58	0.84	0.92	0.57	0.72	0.82
JW2366	evgA	1.08	0.89	0.93	0.96	1.17	0.76	0.86	0.9
JW0886	pflB	1.06	0.85	0.96	0.99	1	0.72	0.91	0.89
JW5906	gapC	0.92	1.12	0	0.87	0.86	0.55	0.89	0.74
JW1843	pykA	1.04	0.54	0	0.87	0.93	0.39	0.89	0.85
JW2276	nuoI	1.6	1.29	1.09	0.85	1.24	0.59	1.2	1.23
JW2447	maeB	0.94	0.96	0.93	0.86	0.71	0.4	0.96	1.05
JW3366	pck	1.05	1.03	0.96	1.01	0.92	0.73	0.99	0.95
JW3974	aceB	1.02	1.09	0.79	1.09	0.91	0.82	0.87	0.93
JW4115	frdA	1.08	1.17	1.05	0.99	1.04	0.89	1.1	1.11
JW1213	narX	1.07	1.09	0.83	0.85	0.94	0.69	1.03	1.1
JW1951	yedV	1.26	1.41	1.3	1.15	1.11	1.61	1.3	1.51
JW2367	evgS	0.95	1.01	0	0.84	0.83	0.62	0.78	0.8
JW2011	gnd	1.38	1.02	0.88	0.85	0.91	0.68	1.02	1.05
JW2277	nuoH	1.36	1.19	1.16	1.06	1.18	0.62	1.18	1.04
JW2448	talA	1.1	1.06	1.01	1.01	0.99	0.68	1.03	1.1
JW3587	gpmI	1.07	1.08	1.43	1.09	0.95	0.59	0.82	1.1
JW3975	aceA	1.08	1.43	1.21	1.32	1.09	0.61	1.03	1.16
JW4346	deoB	1.08	1.2	0.92	0.89	1.03	0.66	0.86	0.99
JW0683	kdpD	0.96	1.24	0.9	1.03	1.03	0.62	0.69	0.91
JW1223	rssB	0.91	1.06	0	1.17	0.96	0.48	0.99	1.08
JW2453	narQ	1.24	0.93	0.83	1.09	1.1	0.7	0.8	0.91
JW0960	appC	1.2	1.03	0.9	0.92	0.92	0.59	1.15	1.15
JW1603	fumC	0.95	1.07	0.88	0.99	0.93	0.56	0.87	0.75
JW2198	mqo	1.05	0.84	0.89	0.95	0.98	0.59	0.89	0.83
JW2278	nuoG	1.34	1.11	0.95	1.09	1.11	0.58	1.29	1.13
JW2449	tktB	1.03	1.23	1.03	1	0.96	0.86	0.98	0.94
JW3887	pfkA	1.2	1.03	1	1	0.78	0.79	1.07	1.07
JW4358	ytjC	1.03	1.09	0.89	0.91	0.86	0.64	0.97	1.09
JW0797	dps	1.18	1.05	1.18	0.93	1.05	0.69	1.07	1.11
JW1600	rstA	1.28	1.37	1.14	1.04	1.26	0.77	1.18	1.18
JW2063	baeS	1.1	0.93	0.98	0.94	1.07	0.63	1.01	1.04
JW2538	yfhA	1.31	1.25	1.14	0.95	1.14	0.6	1.18	1.27
JW0961	appB	0.99	0.88	0	0.85	0.9	0.82	1.03	1.09
JW1604	fumA	1.11	0.87	0.88	0.91	1.04	0.7	0.72	0.77
JW2271	nuoN	1.39	0.98	0.8	0.85	1.2	0.56	1.18	1.01
JW2279	nuoF	1.25	1.69	1.31	1.46	1.18	0.54	1.17	1.37
JW0563	cusB	1.16	1.19	1.09	0.98	1.17	0.85	1.09	1.08
JW3890	tpiA	1.09	1.11	1.01	0.95	1.09	0.8	0.97	0.96
JW4051	rpiB	1.03	1.47	0.84	0.88	0.99	0.74	1.03	1.13
JW0389	phoB	1.08	1.1	1.08	0.91	1.08	0.82	1.05	1.1
JW1601	rstB	1.14	1.04	0.94	0.9	1.11	0.69	0.96	0.93
JW2181	narP	1.09	0.9	0.95	0.94	0.99	0.65	0.97	0.98
JW1122	icd	0.97	1	0.71	0.87	0.94	0.8	1.29	0.97
JW1666	pykF	1.16	1.04	0	0.94	0.6	0.73	0.96	0.86
JW2272	nuoM	1.31	1.33	0.85	0.78	1.02	0.45	1.24	1.14
JW2280	nuoE	1	0.88	0.7	0.69	0.81	0.49	1.08	1
JW2943	glcB	1.1	1.31	1.17	1.33	0.97	0.87	1.08	1.18
JW3918	fsaB	1.12	0.99	0.81	1.05	0.91	0.83	1.03	1.07
JW4083	fumB	0.99	0.84	0.89	0.95	0.99	0.71	0.85	0.89
JW0390	phoR	1.27	1.25	1.19	1.02	1.13	0.81	1.03	1.23
JW0980	torR	1	2.7	1.28	1.46	1.14	2.02	1.09	1.14
JW1871	cheY	0.91	1.27	0.87	1.25	1	0.53	0.86	0.96
JW2205	rcsB	0.87	1.08	0.81	0.89	0.83	0.54	0.82	0.84
JW2757	barA	1.02	0.92	0.84	1.02	1.07	0.82	0.94	0.94
JW3644	uhpA	0.99	1.13	0.93	0.97	0.92	0.72	0.96	1.07
JW4074	basR	1.07	1.16	1.06	0.91	1.08	0.83	1	1.05
JW1186	treA	0.97	0.94	1.04	0.84	0.71	0.39	0.99	1.1
JW0855	poxB	1.21	1.02	0.98	0.78	1.17	0.78	1.01	1.12
JW5478	tktA	1.83	0.85	0.99	0.84	0.49	0.45	0.8	0.96
JW0401	tsx	1.11	0.91	0	1.05	1.03	0.53	0.75	0.92
JW3043	aer	1.05	0.81	0.89	0.91	1.06	0.59	0.78	0.91
JW0100	coaE	0.78	0.75	0.8	0.88	0.81	0.61	0.75	0.83
JW0560	cusR	1.08	0.73	0.74	1.08	0.94	0.69	0.84	1.01
JW2993	qseB	1.16	1.14	1.05	0.92	1.23	0.61	1.14	1.1
JW3839	glnG	1.34	1.04	0.74	1.05	1.13	0.82	1.06	1.12
JW4085	dcuR	1.02	0.82	0.87	0.89	1.08	0.69	0.91	0.88
JW2034	cpsB	1.23	1.09	1.03	0.91	1.04	0.65	1.12	1.14
JW1375	ldhA	1.06	0.8	0.9	0.9	1.03	0.53	0.88	0.86
JW2334	yfcT	0.92	1.08	0	0.86	0.96	0.57	0.8	0.87
JW2096	yehB	1.24	1.05	1.16	1	1.2	0.78	1.12	1.12
JW1874	tap	1.16	1.24	1.12	1.01	1.22	0.73	1.13	1.1
JW0243	ykfA	1.02	0.93	0.93	0.96	0.95	0.7	0.93	1.04
JW3367	envZ	0.83	1.33	1	1.08	0.76	0.53	0.97	1.09
JW2497	yfgM	1.08	1.13	0.95	0.99	1.09	0.85	1.05	1.07
JW2629	ypjB	1.42	1.28	1.08	0.88	1.18	0.63	1.21	1.18
JW2994	qseC	1.14	1.09	1.03	0.95	1.1	0.82	1.09	1.11
JW3840	glnL	1.2	1.17	0.74	0.89	1.1	0.75	1.12	1.1
JW4086	dcuS	1.18	1.18	1.11	1	1.06	0.66	1.03	1.16
JW3730	rbsB	0.94	0.83	0.94	1.08	0.84	0.65	0.95	1.06
JW2121	dld	1.03	0.84	0.89	0.92	1.03	0.63	0.7	0.85
JW2342	yfdF	0.96	0.94	0.85	0.83	0.95	0.63	0.79	0.87
JW2044	wcaA	1.02	0.99	0.78	0.88	1	0.67	0	0.72
JW3393	glgC	1.3	1.24	1.14	0.98	1.21	0.69	1.16	1.1
JW3169	rpoN	1.08	1.3	0.8	1.26	1.04	0.75	1.37	1.53
JW3882	cpxA	0.75	1.09	0	1.04	0.34	0.79	0.78	0.86
JW4361	creB	1.17	0.91	0	0.93	0.97	0.66	1.09	1.06
JW1235	oppA	1.1	0.93	0.89	0.91	1.09	0.66	0.97	0.98
JW3580	lldD	1.04	1.02	0.99	1.01	1	0.79	1	0.94
JW0945	helD	1.36	1.25	1.21	1.11	1.28	0.63	1.1	1.08
JW2486	ppk	0.85	0.9	0	0.89	1.04	0.41	0.9	0.82
JW5536	arcB	2.03	1.08	1.5	0.77	1.33	0.56	0.98	1.14
JW3883	cpxR	1.11	0.93	0	0.78	1.12	0.91	0.91	0.98
JW4362	creC	1.08	1.51	1.25	1.36	1.13	0.63	1.1	1.21
JW3077	yhaK	1.21	1.12	1.14	0.88	1.14	0.62	1.17	1.06
JW0675	pgm	0.96	1.47	0	1.05	0.65	0.76	0.45	0
JW0564	cusA	1.26	1.22	1.13	0.93	1.2	0.61	1.16	1.2
JW5905	hrpA	1.67	1.06	0.99	0.88	1.35	0.63	1.1	1.14
JW0318	yahL	1.16	1.11	1.17	1.01	1.08	0.8	0.98	1.13
JW2293	ackA	1.72	0.8	0.97	1.05	0.85	0.62	0.92	0.8
JW2585	yfiN	0.97	0.87	0.83	0.82	0.89	0.59	1.02	1.03
JW2633	yqaD	1.01	0.91	0	0.99	1.07	0.7	0.76	0.87
JW3368	ompR	0.88	1.03	1	0.59	0.76	0.53	0.87	0.95
JW3967	zraS	1.25	1.58	1.2	1.07	1.24	0.68	1.18	1.28
JW4364	arcA	1.41	1.25	1.15	0.66	1	0.33	1.45	1.48
JW1644	rnt	0.73	0.61	1.15	5.63	0.66	0.14	5.33	1.26
JW0710	gltA	0.99	1.08	1	0.97	1.15	0.83	1.34	0.95
JW1771	mipA	1.41	1.44	1.28	1.12	1.28	0.68	1.09	1.2
JW3285	gspA	1.12	1.02	1.07	0.92	1.14	0.79	1.03	1.14
JW0764	moaA	1.12	0.7	0	0.83	0.98	0.59	0.99	0.94
JW0110	aceE	1.88	0.62	0	1.4	1.37	0.24	0.91	0.82
JW2369	yfdV	1.05	1.08	1.12	1.21	1.01	0.75	1.12	1.16
JW3624	rpoZ	0.75	1.05	0	0.87	0.94	1.04	0.97	1.12
JW3968	zraR	1.12	1.07	1.04	0.86	1.12	0.61	1.1	1.1
JW3021	glgS	1.01	1.17	1.06	0.95	1.16	0.83	1	1.12
JW0723	cydB	1.68	0.64	0	1.2	1.28	0.59	0.66	0.93
JW0146	fhuA	0.93	0.98	0	0.8	0.86	0.59	0.43	0.82
JW3354	hofQ	1.04	0.86	0.88	0.88	1.06	0.55	0.78	0.85
JW0117	speE	1.53	1.08	0.98	0.96	0.99	0.85	0.93	1.01
JW0112	lpd	1.54	0	0.92	1.06	0.97	0	0	0
JW2373	ypdI	0.98	0.98	0.91	0.94	1.03	0.74	0.77	0.77
JW0449	hha	1.21	1.25	1	1.13	1.14	0.74	1.32	1.13
JW3643	uhpB	0.87	0.71	0.89	1.01	0.79	0.55	1.07	1.05
JW4073	basS	1.02	1.63	1.24	1.48	1.16	0.71	1.13	1.21
JW2294	pta	1.82	0.77	0.9	0.96	0.89	0.62	1.13	1.08
JW3703	pstB	0.97	0.98	0.87	0.96	0.99	0.79	1.05	1.09
JW3454	yhiI	1.13	1.1	1.15	1	1.08	0.79	0.99	1.07
JW0530	renD	1.33	1.25	1.16	1.03	1.22	0.82	1.14	1.13
JW4191	fbp	1.07	0.96	0	1	1.01	0.81	0.96	0.96
JW2421	yfeU	1.02	0.88	0.83	0.92	1.02	0.63	0.91	0.92
JW2621	yfjV	0.96	0.97	0.81	0.85	0.92	0.59	0.87	0.87
JW2142	cirA	1	0.83	0	0.81	0.91	0.55	0.67	0
JW0755	ybhC	1.36	1.31	1.17	0.98	1.17	0.75	1.22	1.12
JW2047	wza	1.06	0.73	0.7	0.87	0.97	0.65	0.6	0.71
JW5896	ybhD	1.01	0.95	0	0.78	0.9	0.77	1.01	1.04
JW1587	ynfL	0.93	0.81	0	0.85	0.95	0.67	0.66	0.59
JW0104	ppdD	1.09	0.81	0.85	0.89	1	0.64	0.69	0.89
JW0483	tesA	1.22	0.92	1.05	0.87	1.15	0.79	1.14	1.13
JW1113	pepT	1.26	0.77	0.97	1.23	0.86	1.15	0.84	0.97
JW1010	ycdS	1.15	1.19	0.96	1.03	0.96	0.66	1.14	1.21
JW1088	fhuE	1.25	1.03	1.11	0.95	1.18	0.68	1.15	1.19
JW0790	fiu	1.11	0.91	0	0.67	0.93	0.6	0.98	0.88
JW3113	yraJ	1.11	0.78	0.86	0.92	1.03	0.76	0.83	0.88
JW2824	ygeL	1.03	0.83	0.92	0.96	0.91	0.62	0.97	1.02
JW1337	dbpA	1.28	0.77	0	0.76	1.01	0.88	0.92	0.89
JW2784	mltA	1.03	0.94	1.13	1.02	0.95	0.74	1.09	1.08
JW3556	yiaT	1.21	1.02	1.11	0.92	1.1	0.69	1.08	1.02
JW0561	cusC	1.23	1	0	0.99	1.05	0.79	1.06	1.05
JW1788	yeaT	1.04	0.94	0	0.51	0.71	0.51	1.3	1.14
JW0058	hepA	1.02	0.56	0	0.77	0.93	0.74	0.9	1.11
JW0157	degP	1.13	1.15	1.17	0.96	1.04	0.77	1.13	1.04
JW0627	dacA	1.28	0.79	1.46	0.91	1.21	0.77	1.26	1.74
JW1172	umuD	1.26	1.57	1.03	0.85	1.04	0.73	1.16	1.18
JW2671	mltB	1.11	0.75	0.82	0.92	1.02	0.63	0.87	0.91
JW1795	yeaY	1.1	0.74	0.85	0.9	1.05	0.64	0.76	0.73
JW2462	nlpB	1.17	1.03	0	0.93	1.05	0.62	1.01	1.02
JW3996	lamB	1.2	1.09	1.03	0.93	1.17	0.8	1.09	1.08
JW0120	gcd	1.3	1.03	1.14	0.95	1.07	0.71	1.03	1.13
JW2144	yeiE	1.03	0.76	0.76	0.91	1	0.62	0.86	0.89
JW0144	hrpB	0.96	0.88	0.83	0.86	0.87	0.61	0.8	0.85
JW0227	pepD	1.14	1.08	1.02	0.92	1	0.86	1.06	1.12
JW0823	dacC	1.05	0.86	0.82	0.9	0.93	0.68	0.86	0.95
JW1181	ldcA	1.01	1.55	1.21	1.34	1.14	1.98	1.11	1.08
JW3474	slp	1.25	1.18	0.94	0.92	1.15	0.7	1.27	1.14
JW0940	ompA	1.12	1.02	1.69	1.27	1	0.63	1.15	1.06
JW1499	ydeT	1.19	0.95	0.91	0.93	1.02	0.83	0.89	1.05
JW2762	yqcB	1.27	1.3	0.86	1.03	1.13	1.27	1.1	1.08
JW1645	lhr	1.08	0.78	0.91	0.9	1.01	0.95	0.63	0.67
JW0322	prpR	0.95	0.92	0.8	0.89	0.89	1.02	0.74	1.02
JW0840	potH	1.01	1.37	1.16	1.25	1.04	1.95	1	1.08
JW1264	sohB	1.25	1.1	1.32	0.99	1.07	0.96	1.07	1.05
JW0731	pal	0.98	0.92	2.74	0.97	0.95	0.94	1.05	1.38
JW2203	ompC	1.17	1.94	1.41	1.13	1.14	1.14	1.44	1.25
JW4275	fimB	1.05	0.9	0.83	0.9	0.93	0.68	0.9	1.04
JW2815	yqeI	1.01	0.88	0	1.03	0.86	0.67	0.92	0.94
JW4195	cybC	1.3	1.14	1.15	0.96	1.21	0.75	1.21	1.16
JW3557	yiaU	1.12	1.22	1.1	1.02	1.02	0.78	1.09	1.12
JW3753	rhlB	1.04	1.32	0.95	1.13	0.95	0.95	1.03	1.04
JW0427	clpP	1.51	0.66	0	0.94	1.27	0.51	0.92	0.83
JW0866	clpA	1.17	0.9	0.63	1	0.98	0.73	1.08	1.14
JW1270	pgpB	1.2	1.32	1.34	0.85	1.03	1.68	5.33	1.13
JW0188	nlpE	1.03	0.86	0.82	0.87	0.95	0.65	0.73	0.96
JW0912	ompF	0.95	0	0	0.75	0	0.44	0	0
JW5780	fimD	1.08	0.83	0.87	0.88	0.96	0.66	0.8	0.94
JW3689	yidZ	0.95	0.86	0.76	0.82	0.93	0.75	0.76	0.9
JW2560	srmB	0.9	1.11	0.9	1.08	1.12	0.59	0.96	1.16
JW0428	clpX	1.06	1.53	1.1	1.68	1.38	0.62	0.8	1.02
JW0915	pepN	1.09	1.26	1.34	0.98	1.02	1.81	5.33	1.2
JW1502	ydeU	0.9	0.74	0.63	0.98	0.99	0.97	0.84	0.8
JW0554	ompT	1.15	1.33	0.99	1.24	1.07	1.14	1.07	1.03
JW2341	fadL	0.96	0.8	0.89	0.91	0.88	0.69	1.01	1.06
JW1371	ompN	0.96	0.81	0.76	0.99	0.83	0.79	1.18	1.04
JW4276	fimE	1.06	1.05	0	0.57	0.77	0.38	0.98	1.08
JW2818	ygeF	1.33	1.22	1.31	0.99	1.21	0.75	1.17	1.25
JW3896	glpX	1.12	1.94	1.29	1.37	1.16	0.7	1.1	1.27
JW4290	yjiE	1.03	0.83	0.83	0.87	0.95	0.85	0.81	0.96
JW1797	yoaA	1.01	0.76	0	0.86	0.93	1	0.97	1.08
JW0429	lon	0.67	0	0	1.28	0.54	0.56	0.68	0.61
JW0957	hyaD	0.81	0.8	0	1.1	1	0.64	1.04	0.98
JW1431	ydcP	1.42	1.17	1.17	1.05	1.21	0.79	1.14	1.22
JW1489	pqqL	1.1	0.97	1	0.92	1.07	0.65	1.09	1.05
JW2712	nlpD	1.06	1.05	1.06	0.94	1.06	0.64	1.03	1.08
JW3100	agaR	1.11	1.09	1.13	0.95	1.09	0.76	1.18	1.06
JW3903	hslV	1	0.85	0.74	0.82	1.01	0.64	0.91	0.86
JW3495	yhjJ	0.98	0.75	0.96	0.86	0.83	0.51	0.88	0.92
JW4132	hflK	0.91	0.72	0.92	0.91	0.85	0.58	0.46	0.82
JW2169	yejG	1.39	1.78	1.28	0.95	1.28	0.69	1.52	1.23
JW2238	yfaD	1.09	0.8	0.78	0.89	1.01	0.62	0.8	0.85
JW2270	yfbP	1.13	1.01	1.09	0.93	1.12	0.63	1.13	1.16
JW2352	yfdM	0.95	0.97	1.03	1.07	0.76	0.8	1.1	1.12
JW2394	yfeD	0.94	0.79	0	0.9	0.95	0.65	0.84	0.89
JW1755	sppA	1.26	0.84	1.1	0.99	1.16	0.68	1.11	1.12
JW2325	mepA	1.21	1.09	0.96	0.93	1.04	0.63	1.17	1.15
JW2723	iap	1.11	1.01	1.12	1.01	0.99	0.65	1.06	1.09
JW3098	sohA	1.27	1.04	1.06	1.03	1.37	0.71	1.09	1.09
JW3869	frvX	1.21	0.93	1.16	1.02	1.08	0.67	1.04	1.11
JW3465	prlC	1.13	0.87	0.76	0.94	1.11	0.62	1.01	1
JW4133	hflC	1.03	0.66	0.94	0.89	0.88	0.66	1.12	1.01
JW2219	yfaP	1.1	0.89	0.96	0.91	1.05	0.63	1.05	1.03
JW5964	ypaA	1.04	1.01	0.9	0.76	0.77	0.44	1.04	1.1
JW2288	yfbR	1.24	1.42	1.02	0.94	1.1	0.77	1.12	1.16
JW2355	yfdO	1.28	0.92	1.09	0.97	0.99	0.69	1.12	1.13
JW2412	yfeK	1.08	0.75	0.8	0.88	1	0.59	0.82	0.81
JW1818	htpX	1.05	0.79	0.78	0.89	0.89	0.6	0.98	0.99
JW2382	ypdF	1.1	0.84	0.86	0.87	0.98	0.62	0.85	0.8
JW2789	ptr	1.14	0.84	1.01	0.83	1.12	0.62	1.17	1.11
JW3127	yhbU	1.17	1.14	1.11	0.97	1.04	0.78	1.12	1.14
JW3823	pepQ	1.12	1.1	1.01	1.01	1.1	0.92	1.02	0.95
JW3434	zntA	1.12	1.56	1.29	1.19	1.23	0.86	1.09	1.09
JW4217	pepA	1.09	1.67	1.5	1.48	1.15	0.61	1.24	1.29
JW2220	yfaQ	0.9	1.07	1.43	0.85	0.85	2.99	1.61	1.34
JW2239	yfaU	1.17	0.96	1.06	0.88	1.08	0.56	1.15	1.1
JW2296	yfcD	1.22	0.7	0.79	0.84	1.12	0.76	1.31	1.11
JW2357	yfdQ	0.78	0.78	0.96	1.17	0.75	0.78	1.14	1.09
JW2425	yfeY	1.18	0.9	1.02	0.88	1.09	0.66	1.05	1.07
JW1819	prc	1.29	1.08	1.03	0.98	1.27	0.75	1.17	1.11
JW2476	hyfR	1.21	1.08	1.03	0.91	1.15	0.73	1.14	1.09
JW2840	ygeY	0.95	0.55	1.02	0.78	0.43	0.21	1.16	1.09
JW3149	dacB	1.16	0.9	1.06	0.89	1.04	0.61	1.03	1.02
JW3412	ggt	1.04	0.99	0.87	1.02	0.93	0.79	0.96	0.91
JW2221	yfaS	1.31	1.1	1.16	0.99	1.23	0.69	1.17	1.19
JW2302	yfcI	1.26	1.04	1.02	0.96	1.11	0.63	1.08	1.08
JW2358	yfdR	1.17	1.28	1.22	1.4	1.09	0.77	1.13	1.18
JW2426	yfeZ	1.11	0.78	0.85	0.9	0.99	0.61	0.8	0.75
JW1834	ptrB	0.85	0.49	0	0.99	0.62	0.72	1.44	1.12
JW2507	pepB	1.14	1.03	0.93	0.91	1.08	0.85	1.01	0.9
JW2903	yggG	1.15	0.99	0.97	0.94	1.07	0.62	0.98	0.97
JW3203	degQ	1.16	1.08	1.09	0.97	1.02	0.81	1.31	1.12
JW5595	yifK	1.11	0.96	0.91	0.93	0.99	0.83	1.12	1.07
JW3359	mrcA	1.23	1.16	1.08	1.02	1.07	0.59	1.07	1.1
JW4291	iadA	1.31	1	0.96	0.94	1.03	0.71	1.02	1.08
JW2222	yfaS	1.19	1.01	1.06	0.84	1.18	0.62	1.15	1.16
JW2250	yfbH	1.28	1.15	1.14	0.92	1.19	0.67	1.09	1.07
JW2322	yfcL	1.19	0.94	1.01	0.96	1.06	0.46	1.06	1.03
JW2432	eutL	1.02	0.75	0.79	0.91	1.01	0.62	0.67	0.75
JW2669	recA	1.28	6.68	0	7.1	0	0.52	0.95	0.75
JW2911	sprT	1.15	0.92	1	0.92	1.05	0.71	1.01	1.01
JW3670	dgoK	1.22	1.07	1.06	0.91	1.17	0.73	1.18	1.17
JW3297	gspO	1.13	1.02	1.09	0.92	1.12	0.65	1.14	1.08
JW4352	radA	1.3	2.13	1.1	1.29	1.19	0.67	1.16	1.09
JW2223	yfaT	1.17	0.91	1.06	0.91	1.1	0.57	1.09	1.14
JW2252	yfbW	0.97	0.72	0	0.75	0.87	0.55	0.91	0.87
JW2330	yfcP	1.16	1.04	1.04	0.9	1.16	0.62	1.12	1.05
JW2372	yfdX	1.34	1.59	1.06	0.86	1.1	0.59	1.12	1.29
JW2435	eutA	1.19	0.96	1.02	0.84	1.14	0.71	1.08	1.08
JW2005	hisH	1.34	1.05	1.12	1.02	1.16	0.69	1.29	1.21
JW2688	hycH	1.09	0.85	0.93	0.91	1	0.56	1.02	1.05
JW2939	pppA	0.89	0.85	0	0.88	0.75	0.61	0.77	0.84
JW3930	argC	1.08	1	1.01	0.9	0.93	0.7	1.14	1.16
JW3981	pepE	1.26	1.19	1.12	0.97	1.18	0.68	1.16	1.13
JW2150	yeiL	1.16	0.83	0.84	1.03	0.95	0.66	0.74	0.88
JW2224	yfaA	0.89	0.83	0.83	1.07	0.84	0.75	1.01	0.99
JW2332	yfcR	1.41	1.15	1.23	0.99	1.24	0.67	1.24	1.17
JW2387	ypeC	1.36	1.19	1.17	0.98	1.19	0.68	1.21	1.15
JW2443	eutT	1.1	0.86	0.81	0.95	1.19	0.77	1.03	1.07
JW2066	yegQ	1.12	0.85	0.97	0.98	1.04	0.71	1.02	0.98
JW2687	hycI	0.97	0.8	0.87	0.92	0.94	0.64	0.9	0.9
JW2961	hybD	1.02	0.91	1	0.78	0.88	0.9	0.99	0.95
JW3902	hslU	1.13	0.85	1.01	0.89	1.15	0.63	0.96	0.97
JW3504	bcsE	0.88	0.85	0.71	0.9	0.8	0.69	0.99	1.1
JW4131	hflX	1.14	1.41	1.11	1.11	1.2	0.92	1.11	1.16
JW2152	yeiN	1.23	0.89	1.04	1	1.06	0.8	1.11	1.12
JW2232	yfaH	1.17	0.86	0.97	0.95	1.06	0.61	0.96	0.97
JW2267	yfbM	1.21	0.95	1.04	1	1.11	0.76	1.11	1.1
JW2350	yfdK	1.36	1.26	1.12	1.03	1.24	0.6	1.21	1.27
JW2393	yfeC	1.08	0.84	0.92	0.98	1.04	0.68	0.91	0.87
JW2444	eutQ	1.17	1.05	1	0.98	1.18	0.94	1.02	0.98
JW2445	eutP	0.97	0.89	1.09	0.68	0.85	0.29	1.1	1.15
JW2608	yfjK	1.1	1.35	1.12	0.98	0.98	1.83	5.33	1.29
JW2624	yfjX	1.1	1.04	1.05	1.03	0.87	0.64	1.16	1.16
JW2702	ygbA	1	0.98	0.94	0.89	0.92	0.73	1.08	1.06
JW1560	ydfX	1.16	1.17	1.04	1.01	1.2	0.83	1.22	1.16
JW1599	ydgC	1.12	1.07	1.07	0.9	1.18	0.66	1.2	1.11
JW1659	ydhT	1.17	1.41	1.21	0.93	0.94	0.61	1.13	1.14
JW1800	yoaH	1.28	1.29	1.09	0.94	1.22	0.72	1.15	1.1
JW1835	yebE	1.44	1.3	1.27	0.95	1.3	0.74	1.34	1.24
JW1894	yecH	1.11	0.88	0.71	1.05	0.94	0.67	0.89	0.95
JW2446	ypfE	1.12	1.13	0.97	0.9	1.14	0.94	1.18	1.14
JW2609	yfjL	1.2	1.02	0.93	0.89	1.06	0.7	1	1.08
JW2627	ypjF	0.91	0.79	0	0.86	0.89	0.68	0.8	0.8
JW2719	ygbE	1.16	0.75	0	0.98	1.14	0.74	1	0.94
JW1563	ydfA	0.97	0.8	0.63	0.85	0.87	0.69	0.9	0.81
JW1617	ydgT	1.01	0.73	0.7	0.89	0.98	0.67	0.81	0.84
JW1662	ydhW	0.92	0.78	0	0.81	0.93	0.64	1.02	0.97
JW1749	ynjH	1.07	0.95	0.95	0.95	1.05	0.78	1.1	1.15
JW1809	yobD	0.99	0.74	0.81	0.88	0.99	0.79	0.93	0.85
JW1837	yebG	1.07	0.68	1.08	0.89	0.57	1.37	1	1.33
JW1900	yecF	0.94	0.71	0	0.85	0.88	0.64	0.74	0.76
JW2450	ypfG	0.89	0.62	0	0.78	0.85	0.71	0	0.56
JW2570	yfiM	1.03	0.84	0.97	0.85	1.18	1.04	0.77	0.85
JW2610	yfjM	1.07	0.91	0.97	0.92	1.03	0.63	0.89	0.88
JW2631	ygaR	1.25	1.15	1.04	0.94	1.2	0.92	1.08	1.07
JW1565	ydfC	1.25	1.39	1.14	1.04	1.11	0.87	1.2	1.14
JW1618	ydgK	1.16	1	1.22	0.9	1.13	0.76	1.18	1.12
JW1675	ydiH	1.1	1.11	1.06	0.9	1.18	0.73	1.08	1.04
JW1814	yebO	1.08	0.99	0.91	0.95	1.1	0.77	1.14	1.08
JW1913	yedD	1.31	1.4	1.25	0.98	1.26	0.75	1.2	1.2
JW2457	ypfN	0.88	0.65	0	0.84	0.87	0.61	0.86	0.85
JW2611	yfjN	0.94	0.87	0.79	0.69	0.86	0.78	1	1
JW2725	ygbT	1.24	1.07	1.07	1.01	1.09	0.75	1.11	1.12
JW1567	ydfD	1.31	0.91	1.06	0.97	0.9	0.71	1.16	1.15
JW1631	ydhA	1.3	1.19	1.13	0.94	1.24	0.8	1.25	1.16
JW1695	ydiE	1.16	1.03	1	0.92	1.15	0.8	1.14	1.1
JW1766	yeaC	1.05	0.77	0.83	0.9	1.05	0.61	0.8	0.85
JW1857	yecE	1.29	1.75	0.85	0.82	1.04	0.65	1.2	1.22
JW1914	yedE	1.11	1	1.12	0.92	1.08	0.75	1.11	1.14
JW2584	yfiR	1.04	0.87	0.78	0.9	0.99	0.6	0.95	0.89
JW2645	ygaW	1.17	1.03	1.09	0.86	1.16	0.61	1.13	1.06
JW2726	ygcH	1.19	1.11	1.04	0.92	1.15	0.65	1.14	1.07
JW1575	ynfB	0.9	0	0	0.71	0.51	0.17	1	0
JW1637	ydhK	1.12	1.12	1.01	0.9	1.08	0.71	1.2	1.14
JW1697	ydiV	1.16	1.24	1.12	0.93	1.21	0.63	1.14	1.1
JW1776	yeaK	1.14	1.08	1.14	0.94	1.17	0.77	1.21	1.14
JW2504	yfhM	0.98	0.69	0.69	0.89	0.94	0.63	0.81	0.79
JW2600	yfjG	0.8	0	0.94	0.6	0.46	0	1.05	1.12
JW2614	yfjQ	1.37	0.99	1.11	0.95	1.13	0.7	1.17	1
JW2646	ygaC	1.1	0.97	0.9	0.9	0.99	0.64	1.1	1.09
JW1711	ydiY	1.1	0.87	0.97	0.93	0.97	0.72	1.02	1.01
JW1782	yoaF	1.13	0.92	1.08	0.91	1.13	0.79	1.12	1.08
JW1828	yebY	1.18	1.17	1.08	0.99	1.18	0.87	1.12	1.1
JW1940	yodC	0.89	0.44	0	0.83	0.76	0.49	0.8	0
JW2520	hcaT	1.07	0.92	0.96	0.84	1.01	0.62	0.97	0.98
JW2603	yfjH	1.32	1.18	1.13	0.97	1.17	0.72	1.17	1.12
JW2623	yfjW	1.03	0.86	0.89	0.79	0.92	0.83	1.15	1.02
JW2647	ygaM	1.32	0.97	1.06	0.95	1.14	0.81	1.1	1.09
JW1547	ydfR	1.21	0.9	1.11	0.87	1.14	0.68	1.12	1.09
JW1590	ydgD	1.25	1.38	1.14	1.05	1.08	0.79	1.18	1.04
JW1657	ydhR	1.06	1.03	1.02	1.15	0.89	0.54	1.16	1.11
JW1715	yniB	1.2	1.19	1.11	0.91	1.21	0.71	1.07	1.09
JW1785	yoaG	1.34	1.6	1.07	0.89	1.14	0.62	1.25	1.2
JW1829	yebZ	1.05	0.65	0	0.9	1.04	0.61	0.93	0.94
JW1891	yecJ	0.91	0.72	0	0.83	0.88	0.59	0.7	0
JW1946	yedR	1.11	1.05	0.95	1.02	1.13	0.84	0.94	0.99
JW2539	yfhG	1.17	0.95	1.02	0.88	1.13	0.73	1.15	1.11
JW2605	yfjI	0.66	0.64	0.94	1.22	0.61	0.63	1.06	1.06
JW2658	ygaH	1.05	0.94	1.03	1.13	0.92	0.75	1	1.09
JW5909	ydfU	1.32	1.31	1.12	0.98	1.23	0.73	1.15	1.14
JW1596	ydgH	1.05	0.59	0	0.71	0.62	0.68	0.73	0.65
JW1658	ydhS	0.92	0.97	1.13	1.19	0.92	0.95	1.1	1.09
JW1722	chbG	1.02	0.89	1.08	0.66	0.71	0.62	0.97	0.89
JW1786	yeaR	0.83	0.8	1	1.23	0.77	0.74	1.07	1.08
JW1832	yobB	1.27	1.01	1.08	1.01	1.07	0.71	1.16	1.14
JW1892	yecR	1.1	0.89	0.99	0.93	1.02	0.74	0.88	0.9
JW1988	yeeW	1.14	1.13	1.04	0.98	1.17	0.93	1.07	1.09
JW1990	yeeA	0.99	1.14	1.21	1.09	1.01	0.86	1.02	1.01
JW2099	yehE	1.23	1.08	1.16	0.96	1.11	0.86	1.18	1.1
JW2112	yehS	1.03	0.7	0.85	1.02	0.82	0.82	0.9	0.92
JW0986	yccE	1.26	1.1	1.16	0.97	1.2	0.89	1.28	1.11
JW1101	ycfT	1.33	1.23	1.13	0.89	1.02	0.82	1.26	1.25
JW1250	yciF	1	1.13	1.19	0.69	0.68	0.34	1.48	1.34
JW5804	ycjY	1.11	1.32	0.99	1.03	1.08	0.99	1.05	1.14
JW1354	ydaU	0.97	0.61	0	1.12	0.9	0.75	0.96	1.01
JW1408	ynbD	1.05	0.87	1.08	1.02	1	1.13	1.07	1.08
JW1995	yeeE	0.78	0.53	0	0	0.26	0.67	1.03	0
JW2105	yehI	1.14	1.33	0.91	0.76	0.87	0.68	1.16	1.2
JW0988	yccJ	1.21	1.03	1.12	0.99	1.14	1	1.13	1.1
JW1167	ycgK	1.36	1.72	1.19	1.01	1.26	0.91	1.24	1.44
JW1251	yciG	1.17	1.11	1.05	0.98	1.13	1.06	1.15	1.12
JW1326	ynaJ	1.2	0.43	0	0.77	0.59	0.49	1.07	1.05
JW1411	ydcF	1.26	1.08	1.11	0.99	1.08	0.94	1.17	1.16
JW1432	yncJ	1.44	1.8	1.04	1.23	1.25	0.94	1.21	1.44
JW2058	yegL	1.18	0.9	1.03	0.86	1.07	0.6	1.31	1.12
JW2106	yehK	0.76	0.98	0.74	0.76	0.84	0.74	1.02	0.97
JW1050	yceB	1.34	1.06	1.17	0.92	1.23	0.74	1.13	1.15
JW1133	ymfL	1.29	1.43	1.09	0.79	0.98	0.79	1.19	1.3
JW1183	ycgR	1.3	1.27	1.17	0.93	1.12	0.83	1.16	1.24
JW1359	ynaK	1.19	0.95	1.09	0.91	1.07	0.81	1.1	1.11
JW1416	ydcA	1.07	0.86	0.78	0.8	0.92	0.76	1.06	1.1
JW1433	ydcQ	1.38	0.85	0.99	1.05	2	1.04	1.32	1.1
JW1054	yceH	1.42	1.53	1.32	1.04	1.28	0.84	1.3	1.37
JW1134	ymfM	0.96	0.88	0.98	0.93	0.93	0.87	0.97	0.92
JW1196	ychH	1.37	1.19	1.23	0.98	1.23	0.82	1.21	1.21
JW1265	yciN	1.2	0.83	1.14	0.9	1.12	0.81	1.1	1.17
JW1334	ydaL	1.17	0.93	1.13	0.9	1.19	0.81	1.15	1.19
JW1360	ydaY	1.21	0.9	1.14	0.87	1.06	0.79	1.16	1.16
JW1441	ydcY	1.22	0.84	0.94	0.4	0.95	0.43	1.17	1.13
JW2108	yehM	1.26	1.07	1.08	0.95	1.13	0.88	1.18	1.11
JW5970	yccV	1.1	1.03	1	0.82	0.97	0.84	1.21	1.05
JW1006	ycdP	1.13	1.1	0.98	0.92	1.16	0.95	1.22	1.13
JW1090	ycfL	1.02	1.92	1.02	1.32	1.07	1.49	1.14	0.94
JW1136	ymfR	1.07	1.09	1.11	0.97	1.06	0.86	1.02	1.11
JW1204	ychQ	1.06	0.91	0.49	0.82	0.96	0.79	1.12	1.03
JW1341	ydaC	1.35	1.19	1.15	1	1.21	0.88	1.32	1.27
JW1367	tfaR	1.25	1.17	1.01	0.91	1.13	0.9	1.24	1.14
JW1442	ydcZ	0.85	0.67	0	0.42	0.52	0.69	1.16	0.74
JW0968	ymcB	1.06	0.78	1.2	0.73	0.84	0.87	1.19	1
JW1137	ymfO	1.03	0.99	1.05	0.93	1.02	0.85	1.02	1.11
JW1288	ymjA	1.06	0.7	0.88	0.85	1.06	0.67	0.95	0.95
JW1346	ydaE	1.2	0.95	0.99	0.99	1.03	0.95	1	0.86
JW1447	yncE	1.45	1.1	1.1	0.97	1.22	0.84	1.15	1.09
JW2110	yehQ	1.06	0.97	0.91	1.09	0.93	0.86	1.13	1.09
JW0976	gnsA	1.12	0.65	0	1.04	0.95	0.94	0.99	0.86
JW1139	ymfQ	1.17	1.17	1.15	0.97	1.11	0.95	1.05	1.19
JW1247	yciC	1.3	1	0.86	1.07	1.09	0.84	0.99	1.01
JW1319	mpaA	1.06	1.02	0.63	0.76	0.86	0.73	1.05	1.11
JW1349	ydaF	1.04	0.88	0	0.77	0.75	0.92	1.03	1.09
JW1376	ydbH	1.01	0.97	0	0.91	0.97	1.02	0.88	0.8
JW1424	ydcK	1.13	1.03	0.92	1.06	1.21	1.22	1.17	0.97
JW1452	ydcD	1.18	1.02	1.02	1.01	1.18	0.93	1.17	1.11
JW2095	yehA	1.05	0.81	0.68	0.91	1	0.84	0.89	0.83
JW0984	cbpM	1.17	1.04	1	0.91	1.15	0.73	1.08	1.11
JW1034	mdoC	1.11	1.22	1.05	0.99	1.1	0.86	1.14	1.15
JW1098	ycfR	1.26	1.07	1.09	1.01	1.06	0.84	1.28	1.12
JW1154	ymgC	1	0.93	0.89	1.38	0.82	0.61	1.23	1.06
JW1249	yciE	0.9	0.74	1.33	1.35	0.86	0.53	1.15	1.3
JW5960	ymjC	0.84	0.85	0.92	1.15	0.83	1.18	1.09	0.95
JW1353	ydaT	1.05	1.19	0.96	0.96	0.87	0.77	1.18	1.16
JW1377	ynbE	1.19	1.02	1.15	1.05	1.2	1.01	1.26	1.16
JW1427	ydcL	1.02	1	0.81	0.99	0.97	0.83	1.02	0.99
JW1453	yncI	1.13	1.19	0.97	1.01	1	0.74	1.15	1.15
JW1456	ydcE	0.79	0	1.32	0.84	0	1.46	1.29	1.23
JW0282	ykgJ	0.97	0.91	1.02	0.94	0.92	1.03	0.88	1.11
JW0349	yaiO	1.06	0.97	0.91	0.9	0.98	0.97	0.87	1.08
JW0382	yaiE	1.26	1.27	1.11	0.98	1.16	1.15	1.91	1.34
JW0638	ybeL	0.97	0.94	1.01	1.16	0.92	1.39	0.98	0.98
JW0691	ybfB	1.33	1.4	1.11	0.97	1.17	1.11	1.34	1.23
JW0783	ybiA	1.15	0.87	0	0.89	1.08	1.12	1.12	1.01
JW0842	ybjO	0.93	0.84	1.19	1.35	0.79	1.18	1.25	1.21
JW1018	ycdY	1.17	0.97	1.08	0.94	1.2	1.39	1.09	1.07
JW1468	yddL	1.51	0.85	0	0.93	1.17	0.95	1.27	1.21
JW1545	ydfP	0.98	0.66	0.8	0.84	0.9	0.97	0.96	0.82
JW0355	yaiP	1.22	1.19	1.09	1.33	1.1	1	1.06	1.14
JW0394	yajB	1.27	1.04	1.13	0.99	1.18	1.24	1.18	1.16
JW0503	ylbA	1.19	1.35	1.2	1.07	1.09	0.99	1.11	1.15
JW0556	ybcH	1.13	1.25	1.01	0.94	1.22	1.02	1.22	1.2
JW0640	ybeR	1.05	0.92	1.11	0.85	0.88	1.03	1.1	1.12
JW0693	ybfC	0.96	1.01	0	1.28	0.84	0.87	0.76	0.79
JW0787	ybiJ	1.04	1.94	0.98	1.23	1.06	1.49	1.06	0.89
JW0860	ybjD	1.38	0.71	0	0.9	0.84	0.78	1.06	0.92
JW1469	yddG	0.97	0.68	0	0.93	0.96	0.78	0.78	0.87
JW0239	ykfB	1.02	0.91	0.9	0.88	0.88	0.93	0.88	1.03
JW0284	yagW	1.13	0.98	1.03	0.96	1.07	1.21	1.07	1.06
JW0356	yaiS	0.97	0.89	1.24	1.37	0.92	0.69	1.18	1.21
JW0400	yajD	0.99	1.15	0.94	0.99	0.9	1.36	1.14	1.09
JW0508	ylbE	1.2	0.91	1.09	0.86	1.09	1.06	1.21	1.12
JW0562	cusF	1.42	0.94	0.89	0.96	1.05	1.05	1.11	1.08
JW0641	djlB	1.2	1.04	1.04	1.07	0.98	1.16	1.14	1.11
JW0694	ybfQ	1.4	1.31	1.22	1.01	1.22	1.13	1.19	1.25
JW0788	ybiI	1.45	1.3	1.2	0.98	1.25	1.23	1.24	1.23
JW0902	ycbJ	1.24	1.73	1.41	0.99	1.23	1.5	1.19	1.41
JW1043	yceI	1.32	1.14	1.09	0.97	1.11	1.25	1.11	1.11
JW0242	yafZ	1.01	0.88	0.88	0.93	0.91	0.9	0.94	0.95
JW0286	yagY	1.37	1.25	1.19	0.99	1.16	1.13	1.14	1.18
JW0366	yaiV	1.22	0.99	1.09	0.96	1.1	1.01	1.18	1.16
JW0509	ylbF	0.97	0.93	0.75	0.71	0.86	1	1.05	1.19
JW0643	ybeU	1.15	0.98	0	1.1	0.78	0.69	1.11	1.17
JW0924	ycbT	1.04	0.81	0.92	0.89	1.16	0.96	0.81	0.83
JW1044	yceJ	1.27	1.33	1.11	0.99	1.21	0.99	1.2	1.18
JW1516	yneG	1.02	0.64	0	0.91	0.94	0.77	0.85	0.87
JW0259	yagB	0.99	0.89	0.8	0.89	0.91	0.96	0.81	0.9
JW0287	yagZ	1.25	1.12	1.14	1.05	1.11	1.2	1.12	1.17
JW0369	yaiW	0.91	0.99	1.13	0.74	0.9	0.8	1.02	0.99
JW0455	ybaM	1.18	1.4	1.16	1.22	1.13	1.15	1.37	1.13
JW0516	ybcI	1.03	0.73	0.74	0.9	0.95	0.83	0.84	0.81
JW0569	ybdJ	1.13	0.98	1.17	0.88	1.15	1.03	1.14	1.08
JW0667	ybfM	1.16	1.05	1.09	0.92	1.13	1.09	1.1	1.09
JW0725	ybgE	1.27	1.1	1.1	0.98	1.21	1.1	1.13	1.16
JW0805	ybiU	1.44	1.28	1.11	1.01	1.27	1.23	1.19	1.2
JW0925	ycbU	1.08	1.83	1.23	1.41	1.19	2.15	1.11	1.11
JW1074	yceD	1.05	1.02	0.99	0.97	0.87	0.89	1.11	1.14
JW1520	yneK	0.9	0.87	0.89	0.97	1.04	0.94	0.93	0.95
JW0270	yagJ	1.15	1.04	1.13	1.05	1.07	1.23	1.05	1.13
JW0311	yahE	1.14	0.89	1.07	0.92	1.04	0.96	1.11	1.09
JW0370	yaiY	1.12	1.04	1.13	0.9	1.06	0.97	1.26	1.11
JW0457	ybaN	0.95	0.84	0.88	0.7	0.81	0.88	1.28	1.11
JW0535	ybcN	1.32	0.99	1.13	1.05	1.3	1.25	1.27	1.16
JW0591	ybdD	0.77	0.64	0	0.95	0.64	0.94	0.85	0.81
JW0736	ybgS	1.18	2.49	1.3	1.47	1.23	2.16	1.14	1.19
JW0827	ybjH	1.39	0.78	0	1.06	0.89	0.77	1.19	1.1
JW1114	ycfD	1.25	1.05	1.06	0.84	1.11	0.61	1.23	1.35
JW1534	ydfZ	1.23	0.89	1.12	1	1.2	1.01	1.3	1.12
JW0271	yagK	1.13	0.96	1.11	0.95	1.12	1.2	1.23	1.12
JW0313	yahG	0.99	0.82	0.84	0.9	0.95	0.93	0.73	0.95
JW0471	ybaP	1.18	0.94	1.09	0.86	1.17	1.02	1.2	1.11
JW0537	ybcO	1.19	1.15	1.03	0.99	1.09	1.23	1.12	1.07
JW0594	ybdM	0.73	0.78	0	0.96	0.69	0.96	0	0.66
JW0834	ybjC	1.07	0.7	0.9	0.79	1.3	0.96	0.73	0.56
JW1539	tfaQ	1.08	0.73	0.65	0.91	1.07	0.88	0.98	0.94
JW0281	yagU	1.02	0.98	1.03	0.91	0.9	0.91	0.97	1.11
JW0321	yahO	1.13	1.03	1.09	1.09	1.1	1.01	1	1.13
JW0380	yaiA	1.09	0.91	1.03	1.05	1.03	1.09	0.97	1.03
JW0489	ybbD	1.13	0.92	1.03	0.94	1.13	1.18	1.15	1.11
JW0539	ybcQ	1.08	0.53	0	0.56	0.83	0.8	1.05	0.71
JW0595	ybdN	1.2	0.84	0	1.18	1.17	0.82	1.07	1.08
JW0773	ybhP	1.19	1.11	1.09	1.05	1.19	1.19	1.24	1.18
JW0837	ybjN	0.89	0.82	0.71	1.01	0.93	1.35	1.04	1.16
JW1004	ycdB	1.07	1	1.07	0.89	0.63	1.16	1.69	1.23
JW1140	ycfK	1.2	1.14	1.02	1.02	1.16	1.33	1.2	1.21
JW1314	ycjX	1.14	1.22	1.33	1.34	0.95	0.31	1.3	1.09
JW1623	rsxG	0.95	0.84	0.89	0.84	0.72	0.42	0.91	1.02
JW2174	yejK	0.93	1	0.95	1.05	0.91	0.85	1	0.95
JW2346	yfdG	0.97	0.76	1.09	0.91	0.84	0.59	0.92	0.9
JW2738	ygcP	1.25	1.2	1.15	1.07	1.15	0.75	1.38	1.15
JW0113	yacH	1.39	1.25	1.15	0.95	1.18	0.7	1.24	1.14
JW0235	yafW	1	0.93	0.89	0.9	0.9	0.78	0.91	1.02
JW2242	yfaX	1.06	1.03	0.91	0.8	0.82	0.73	1.1	1.03
JW0703	ybgL	1.4	1.47	1.22	0.95	1.21	0.72	1.38	1.21
JW1177	ycgB	1.12	0.64	0	1.08	1.05	0.46	1.08	1.03
JW1315	ycjF	1.11	1.13	1.01	0.91	1.18	0.7	1.16	1.11
JW1714	yniA	1.16	0.99	1.11	0.88	1.17	0.77	1.18	1.11
JW2175	yejL	1.24	1.05	1.02	0.93	1.15	0.65	1.18	1.13
JW0118	yacC	1.07	0.62	0	0.95	0.9	0.62	0.87	0.89
JW0203	yafS	1.28	1.16	1.19	0.95	1.13	0.65	1.19	1.17
JW5956	ykfH	1.04	0.86	0.87	0.9	0.86	0.78	0.99	1.03
JW0903	ycbC	1.16	0.95	1.29	0.76	0.84	1.89	1.38	1.36
JW1419	ydcJ	1.12	0.93	1.09	0.87	1.12	0.62	1.12	1.06
JW1781	yeaO	1.01	0.81	0	0.88	0.84	0.41	0.82	0.69
JW2265	yfbK	1.07	0.8	0.79	0.89	1	0.64	0.77	0.7
JW2763	yqcC	1.3	1.19	1.07	0.99	1.19	0.67	1.21	1.2
JW0206	yafT	1.05	0.93	0.92	1.05	1.04	0.92	0.98	1
JW2455	yffB	1.07	1	0.99	1.01	1.04	0.71	1.08	1.04
JW0348	frmR	1.05	1.08	1.04	0.9	0.93	0.79	1.04	1.07
JW5961	yncK	1.12	0.73	0	0.92	1.03	0.7	1.02	0.92
JW1938	yedP	1.15	0.93	1.11	1.02	0.82	0.67	1.17	1.15
JW2292	yfbV	1.23	0.93	0.97	0.92	1.09	0.64	1.03	1.01
JW2424	yfeX	1.32	1.01	0.93	1.04	1.12	0.69	1.06	1.04
JW2777	ygdE	1.01	0.91	1.06	0.9	0.95	0.64	1.1	1.02
JW0132	yadK	0.99	0.84	0.84	0.89	0.99	0.68	0.93	1
JW0214	yafK	1.41	1.35	1.34	1.02	1.24	0.69	1.22	1.2
JW2459	ypfI	1.03	0.79	0	0.92	1	0.65	1.01	0.91
JW0378	yaiI	1.11	1.15	1.2	0.84	1.03	0.63	1.24	1.25
JW1205	ychA	0.92	0.65	0	0.88	0.89	0.63	0.65	0
JW1941	yedI	1.15	1.23	1.19	1.09	0.96	0.6	1.28	1.16
JW2298	yfcF	1.09	0.81	0.84	0.91	1	0.68	0.73	0
JW2508	yfhJ	1.1	1.11	1.1	0.88	1.07	0.68	1.14	1.13
JW0004	yaaX	1.15	0.95	1.1	0.91	1.1	0.77	1.15	1.02
JW0133	yadL	1.37	1.13	1.2	1.01	1.17	0.8	1.26	1.1
JW0223	yafO	1.03	0.9	0.76	0.79	0.89	0.66	0.87	1.02
JW2527	yphA	1.01	0.57	0	1.03	1.06	0.51	0.97	0.87
JW1574	ynfA	1.29	1.64	0.74	0.95	1.04	0.6	1.48	1.28
JW1240	yciU	0.95	1.44	1.21	1.4	1.06	1.8	1.14	1.15
JW1958	yeeI	1.28	1.3	1.03	0.84	1.02	0.75	1.16	1.29
JW2599	yfjF	0.6	0	0.84	0.69	0	0	1.09	1.17
JW0012	yaaI	1.19	1.02	1.09	0.96	1.03	0.71	1.08	1.07
JW0159	yaeH	0.9	0.81	0.76	0.98	0.92	0.97	1.1	0.98
JW0225	ykfJ	1.08	0.77	0.98	0.88	0.97	0.56	1.07	1.01
JW1669	sufE	1.29	0.72	0	0.89	1.1	0.69	1.22	0.99
JW2625	yfjY	1.09	0.75	0	0.93	0.89	0.62	1.02	0.91
JW0631	ybeA	0.94	0.72	0	0.96	0.81	0.67	0.98	0.87
JW1243	yciI	1.14	0.71	0.54	1.34	1.1	0.46	1.17	0.98
JW1529	ydeI	1.05	0.82	0.74	0.92	1.02	0.54	0.82	0.62
JW1989	yeeX	1.47	1.36	1.23	0.94	1.21	0.63	1.2	1.31
JW2328	yfcN	1.13	0.94	1.1	0.96	1.05	0.7	1.15	0.95
JW2664	yqaA	1.05	0.86	1.13	1.04	1.16	0.58	1.15	1
JW0185	yaeP	1.19	0.92	1.08	0.87	1.12	0.55	1.15	1.1
JW0229	frsA	1.08	0.9	0.87	0.91	0.92	0.73	0.91	1.03
JW5281	ydjM	1.45	1.39	1.19	1.11	1.31	0.78	1.2	1.16
JW2662	luxS	1.03	0.77	0.81	0.93	1.04	0.7	0.8	0.84
JW1778	yeaL	1.11	0.98	1.01	0.99	1.01	0.8	1.04	1
JW1271	yciS	1.3	0	0	1.18	0.78	0.64	0.87	0.71
JW1606	ydgA	1.2	1.24	1.09	0.99	1.27	1.48	1.23	1.15
JW2139	yeiB	0.99	0.75	0.93	0.97	0.9	0.68	1.04	0.99
JW2340	yfcZ	1	0.76	0.93	0.8	0.78	0.36	1.19	1
JW2707	ygbK	1.28	1.02	1.11	0.98	1.15	0.87	1.28	1.2
JW0099	yacF	0.99	0.72	0.72	0.89	1.01	0.75	0.95	0.88
JW0186	yaeQ	1.17	1.22	1.01	1.03	1.18	0.86	1.16	1.05
JW0234	ykfI	1.01	0.84	0.84	0.9	0.97	0.73	0.97	1.02
JW1984	yeeS	1.2	1.05	1.02	1.04	1.2	0.93	1.23	1.12
JW2782	ygdK	1.07	0.91	0	0.89	0.99	0.81	1.07	0.92
JW0642	ybeT	1.21	0.94	1.04	1	1.17	0.89	1.23	1.1
JW1916	yedK	1.37	0.74	0	0.78	1.16	0.66	1.09	1.09
JW1945	yedJ	1.13	1.15	0.97	0.97	1.1	0.75	1.16	1.08
JW2563	yfiD	1.35	1.26	1.13	0.98	1.14	0.61	1.24	1.22
JW0570	ybdK	0.95	1.05	0.9	0.79	0.74	0.51	1.08	0.99
JW1632	ydhH	1.15	1.07	0	0.76	0.94	0.71	1.14	1
JW0115	yacL	0.99	0.7	0.81	0.93	0.91	0.63	0.9	0.86
JW0493	allA	1.37	1.43	1.13	0.99	1.22	0.58	1.17	1.1
JW0821	yliI	1.45	1.59	1.18	0.95	1.27	0.66	1.27	1.16
JW0942	yccR	1.14	1.2	1.12	0.98	1.11	0.63	1.1	1.06
JW0080	mraW	1.03	0.71	0.91	0.93	0.93	0.72	0.92	1.02
JW1674	sufA	1.16	1.38	1.04	1.07	1.09	1.21	1.35	1.26
JW2324	yfcA	1.09	0.6	0	0.93	0.74	0.6	0.98	0.83
JW2086	yegU	1.26	1.1	1.1	0.98	1.13	0.61	1.13	1.09
JW0009	yaaH	1.04	0.78	0.82	0.89	0.94	0.66	0.83	0.89
JW0699	ybgH	1.1	0.87	0.94	1.06	0.91	0.72	0.91	1.01
JW1696	ydiU	1.11	1.12	0.97	0.92	0.87	0.71	1.11	1.07
JW0126	yadE	1.08	1.21	1.06	1.05	1.01	0.93	1.05	0.97
JW0831	ybjL	0.96	0.97	0.85	0.93	0.98	0.73	0.85	0.87
JW0944	yccF	0.94	0.82	0.79	0.97	0.76	0.61	0.96	0.86
JW2670	ygaD	1.13	0.98	1	0.9	1.09	0.7	1.12	1.01
JW1754	ydjA	1.12	1.02	1.09	0.95	1.13	0.72	1.2	1.09
JW2808	ygeA	1.12	1	1.01	0.92	0.96	0.64	1.11	1.04
JW2092	yohL	0.91	0.56	0.59	0.81	0.95	0.56	0.59	0.81
JW0153	yadS	1.16	1.1	0.96	0.92	0.97	0.69	1.15	1.05
JW0858	ybjE	1.02	0.76	0.77	0.88	0.98	0.63	0.69	0.83
JW1821	yebR	1.14	0.74	0.54	0.88	1.06	0.66	0.83	0.84
JW0218	yafM	0.99	0.93	0.85	0.89	0.88	0.7	0.9	0.95
JW0577	ybdZ	1.34	1.3	1.18	0.93	1.02	0.62	1.76	1.15
JW0851	ybjR	1.06	1.71	1.26	1.42	1.17	1.05	1.11	1.29
JW0947	yccT	1	1.02	0.92	0.97	0.87	0.89	1.2	1
JW1767	yeaA	1.03	0.78	0.75	0.92	0.98	0.65	1.01	0
JW0154	btuF	1.2	1.26	1.12	1.02	1.14	0.88	1.06	1.06
JW2129	yohJ	1.2	0.98	1	0.98	1.07	0.67	1.02	1
JW0215	yafQ	1	0.88	0.88	0.86	0.89	0.66	0.85	1
JW0865	clpS	1.08	1.75	1.27	1.41	1.15	1.34	1.11	1.15
JW2145	yeiH	1.32	1.01	0.89	1.01	1.09	0.76	1.08	1.01
JW0224	yafP	1.01	1.06	0.92	0.86	0.87	0.6	1.01	1.08
JW0861	ybjX	1.12	1.16	1.11	0.9	1.16	0.68	1.17	1.07
JW1003	ycdO	0.88	1.2	1.05	1.17	0.9	1.09	0.98	0.91
JW0995	ycdK	0.75	0.85	1.05	0.69	0.74	0.36	1.06	1.03
JW2512	iscA	1.36	1.32	1.28	0.99	1.27	0.71	1.46	1.16
JW0276	yagP	0.97	0.8	0.82	0.85	0.9	0.66	0.75	0.96
JW2130	yohK	1.29	1.07	1.07	1.01	1.18	0.65	1.1	1.06
JW0277	yagQ	1	1.1	1.11	1.14	0.93	0.73	1.09	1.18
JW2371	frc	1.25	0.84	0.9	1.03	1.15	0.66	0.98	0.94
JW0889	ycaP	1.17	0.98	1.05	0.91	1.13	0.68	1.23	1.06
JW1853	yebC	1.18	1.2	1.01	0.89	1.03	0.66	1.13	1.03
JW2708	ygbL	0.98	0.88	0.53	0.99	0.92	0.8	0.82	0.91
JW0763	ybhK	1.19	1.2	1.02	0.97	1.18	0.92	1.23	1.06
JW2148	yeiJ	1.05	0.8	0.89	0.94	1.18	0.67	0.86	0.86
JW1483	ddpX	0.96	0.76	0	0.96	0.9	0.42	0.97	0.91
JW2641	yqaE	1.15	0.94	1.04	0.87	0.99	0.66	1.03	1.03
JW0384	rdgC	1.36	0.99	0.96	0.98	0.92	0.71	1.02	1.03
JW0732	ybgF	1.23	0.84	0	1.14	1	0.32	1.24	0.98
JW0900	ycaR	1.21	1.11	1.04	0.87	0.88	0.35	0.74	1.23
JW1942	yedA	1.14	0.92	0.98	0.89	1.05	0.68	1.05	0.99
JW1406	ynbB	1.09	1	0.91	0.91	1.01	0.76	1.07	1
JW0993	ycdI	1	0.72	0	0.94	0.85	0.62	0.99	0.95
JW2151	yeiM	0.97	0.73	0.75	0.8	0.96	0.6	0.56	0.72
JW0501	ybbY	1.17	1.2	1.12	1.05	1.58	0.73	1.19	1.16
JW1619	rsxA	0.85	0.7	0.69	0.84	0.79	0.49	0.63	0.63
JW2778	ygdD	1.06	0.82	0	0.87	0.87	0.61	0.93	1.29
JW0472	ybaQ	1.03	0.76	0.76	0.86	0.99	0.62	0.66	0.72
JW0750	ybhE	1.24	1.02	0.75	0.9	0.82	0.62	1.15	1.05
JW0908	ycbB	1.22	1.07	1.03	0.94	1.2	0.69	1.25	1.17
JW1964	yeeN	1.4	1.53	1.2	0.98	1.33	0.73	1.46	1.14
JW1530	ydeJ	1.44	1.52	1.14	0.95	1.26	0.74	1.26	1.15
JW1017	ycdX	1.15	0.69	1.01	0.9	1.01	0.56	1	0.92
JW0756	ybhB	1.01	0.99	1.01	1.03	0.99	0.89	0.86	0.9
JW1308	ycjS	0.91	0.93	0.95	0.77	0.78	0.52	1.18	1.16
JW2496	yfgL	1.32	1.06	0	1.53	0.86	1.06	0.78	1.37
JW0504	allC	1.43	1.39	1.16	0.99	1.3	0.73	1.19	1.19
JW1626	ydgR	1.33	1.24	1.12	1	1.17	0.61	1.18	1.16
JW0491	ybbB	1.17	1.02	0.98	0.91	1.11	0.62	1.13	1.1
JW0752	ybhH	0.95	1	0.98	1.07	0.95	0.82	1.11	1.03
JW2230	yfaE	1.07	0.98	1.08	0.97	1	0.86	1.03	0.96
JW1762	ydjI	1.03	0.96	1.13	1.15	0.93	0.82	1.06	1.05
JW1258	yciV	1.16	1.01	0.82	1.05	1.14	0.99	1.04	1
JW1327	uspE	1.15	0.69	0	1.25	0.9	0.31	1.12	1.03
JW1333	abgR	0.86	0.56	0	0.77	0.79	0.55	0.7	0
JW2521	hcaR	1.08	0.81	0.76	0.96	0.96	0.6	0.98	0.92
JW1106	cobB	1.45	1.33	1.14	0.97	1.23	0.51	1.34	1.28
JW0079	mraZ	1.11	0.91	0	0.88	1.07	0.58	1.24	1.19
JW0403	ybaD	0.97	0.85	0	0.72	0.94	0.72	1.12	1.17
JW2562	yfiK	0.86	0.89	0	1.01	0.86	0.76	1.03	0.9
JW0589	ybdB	1.23	1.26	1.09	0.94	1.15	0.67	1.37	1.19
JW2012	wbbL	1.01	0.73	0	0.86	0.95	0.6	0	0.77
JW2227	yfaL	1.03	0.79	0.63	0.88	1	0.58	0.64	0.72
JW2295	yfcC	1.09	1.14	0.95	0.94	1.01	0.69	1.23	1.15
JW2386	yfeO	0.93	0.65	0	0.84	0.82	0.59	0.76	0.69
JW2518	yfhR	0.86	0.69	0	0.88	0.77	0.66	0.8	0
JW2715	truD	0.99	0.75	0.75	0.87	0.96	0.72	0.89	0.82
JW0850	ybjQ	1.13	1.51	0.94	0.92	0.89	0.84	1.16	1.21
JW2578	yfiA	1.12	1.16	1.06	0.84	0.95	0.59	1.12	1.1
JW0721	mngB	1.15	1.18	0.89	0.99	1.02	0.69	1.1	1.14
JW2119	yehZ	1.24	1.14	0	1.06	1.05	0.96	1.12	1.07
JW2245	yfaO	0.98	0.67	0	0.85	0.93	0.63	0.82	0.85
JW2299	yfcG	1.13	0.9	1.1	0.89	1.08	0.67	1.27	1.11
JW2532	yphF	1.33	1.12	1.08	0.92	1.17	0.57	1.11	1.1
JW0182	yaeR	1	0.71	0	0.82	0.87	0.63	0.57	0.68
JW1318	ycjG	1.11	1.09	0	1.17	0.82	1.25	1.07	0.9
JW0433	ybaW	1.15	1.17	1.05	0.88	1.12	0.85	1.11	1.11
JW0997	ycdM	1.12	0.79	0	0.89	1.05	0.7	1.03	0.86
JW2657	ygaZ	1.41	1.02	0.87	1.02	1.11	0.72	1.21	1.06
JW0888	ycaO	1.09	0.93	1.06	0.85	0.98	0.63	1.09	1.05
JW2052	yegE	1.32	1.34	1.14	0.95	1.2	0.73	1.45	1.19
JW2301	yfcH	1.37	1.12	1.13	0.93	1.2	0.67	1.21	1.12
JW2420	yfeT	0.77	0.64	0.67	0.64	0.6	0.5	0.93	0.95
JW0385	mak	1.15	0.87	1.07	0.83	1.07	0.61	1.14	1.13
JW2241	yfaW	1.09	0.93	1.21	0.8	1.1	0.76	1.15	1.33
JW0726	ybgC	0.97	0.79	1.31	0.93	0.78	0.66	1.15	1.8
JW1002	ycdN	0.89	0.67	0	0.88	0.92	0.51	0.91	0.93
JW0236	ykfG	1.04	0.87	0.91	0.84	0.9	0.61	0.89	1.08
JW1032	ymdB	1.14	1.28	1.04	1.01	0.87	0.51	1.24	1.25
JW2147	yeiI	0.93	0.61	0	0.8	0.88	0.59	0.74	0.46
JW2248	yfbF	0.91	0.46	0.8	0.91	0.67	0.74	0.77	0.68
JW2319	yfcJ	1.29	1.03	1.18	0.92	1.19	0.69	1.31	1.17
JW2427	ypeA	1.46	1.19	1.18	0.93	1.18	0.81	1.2	1.17
JW2542	yfhD	1.02	0.68	0	0.91	0.95	0.66	0.56	0
JW0770	ybhM	1.53	1.34	1.12	1.15	0.99	1.11	1.11	2.03
JW2501	yfgB	1.31	1.24	1.37	1.02	1.26	0.73	1.33	1.25
JW1510	lsrF	1	0.75	0.91	0.83	0.98	0.6	0.67	0.47
JW1274	yciH	1.29	1.11	1.16	0.98	1.2	0.69	1.16	1.11
JW0247	insO	1.22	1.08	1.11	0.94	1.07	0.7	1.04	1.14
JW1245	yciA	1.11	0.84	0	0.88	1.03	0.69	1.13	1
JW2061	mdtC	1.07	0.8	0.82	0.9	1.01	0.61	0.82	0.89
JW2161	yeiR	1.43	1.45	1.12	1	1.29	0.73	1.47	1.31
JW2251	arnT	0.94	0.67	0	0.79	0.9	0.58	0.8	0
JW2347	yfdH	1.06	0.78	0	0.87	1.06	0.62	0.67	0.72
JW2451	yffH	1.12	1.07	1.09	0.9	1.08	0.7	1.09	1.12
JW2545	yfhH	1.03	0.8	0	0.86	1.01	0.64	0.81	0.75
JW2575	yfiH	1.15	0.61	0.89	1.01	0.86	0.37	1.1	2.36
JW1684	ydiF	1.13	1.05	0.97	0.93	1.08	0.81	1.13	1.05
JW0260	yagA	0.89	0.89	0.93	0.91	0.85	0.76	1.01	0.93
JW1435	ydcS	1.75	2.21	1.52	1.61	1.35	0.51	1.37	1.38
JW2062	mdtD	1.02	0.75	0	0.87	1.01	0.74	0.86	0.76
JW2165	yejA	1.12	0.78	0.65	0.88	1	0.67	0.88	0.82
JW2258	yfbB	1.01	0.93	0.86	0.97	1	0.75	1.04	1.02
JW2488	yfgF	0.92	0.56	0	0.84	0.82	0.64	0.9	0.44
JW2559	yfiC	0.98	0.45	0	0.73	0.86	0.56	0.65	0.67
JW2592	ypjD	1.02	0.68	0	0.88	0.86	0.64	0	0
JW2266	yfbL	0.98	0.69	0	0.86	0.88	0.65	0.66	0.59
JW1787	yeaS	1.32	1.13	1.22	0.98	1.06	0.8	1.02	0.95
JW0278	yagR	1.11	0.94	0.98	0.96	0.95	0.73	0.95	1.06
JW1459	yddE	1.12	0.93	1.1	0.93	1.04	0.65	1.2	1.11
JW2070	yegS	1.21	0.67	0	0.89	0.8	0.62	0.92	1.06
JW2172	yejH	1.07	1.08	0.77	1.16	0.96	0.61	0.7	0.77
JW2289	yfbS	1.02	0.74	0.63	0.89	0.97	0.66	0.65	0.71
JW2378	ypdB	1.07	0.79	0.87	0.85	1.02	0.66	0.71	0.73
JW2568	yfiQ	1.02	0.8	0	0.81	0.83	0.58	0.87	0.9
JW1105	ycfX	1.35	1.41	1.12	0.98	1.2	0.73	1.29	1.16
JW2709	ygbM	1.09	1.09	0.95	0.96	1.06	0.79	1.11	1.07
JW0191	yaeB	1.06	0.87	0.83	0.87	0.99	0.78	0.85	1.03
JW1890	yecI	1.09	0.72	0	0.95	0.84	0.64	1.03	0.87
JW0279	yagS	1.16	0.95	0.95	0.83	1.01	0.99	1.01	1.09
JW1994	yeeD	1.33	1.33	1.08	1.02	1.24	0.66	1.47	1.36
JW2379	ypdC	1.08	0.77	0.79	0.87	1	0.67	0.83	0.89
JW2731	ygcB	1.18	1.11	1.01	0.87	0.99	0.63	1.06	1.04
JW2800	ygdQ	1.31	1.25	1.06	0.95	1.18	0.66	1.21	1.12
JW1682	ydiB	1.34	0.98	0	1.24	1.18	0.5	1	1
JW1261	rluB	1.3	1.19	1.1	0.96	1.16	0.64	1.07	1.15
JW1052	mdtH	1.16	1.15	1.12	0.96	1.09	0.76	1.04	1.12
JW1272	yciM	1.55	1.28	1.35	0.9	1.21	1.43	0.95	1.27
JW1336	ydaN	1.12	1.18	1.03	0.97	1.11	0.73	1.25	1.09
JW1437	ydcU	1.19	1.19	1.03	0.82	0.93	0.62	1.22	1.22
JW1652	ydhC	1.1	1.1	1.12	1.01	1.08	0.76	1.16	1.12
JW1716	yniC	0.87	0.8	1	0.99	0.74	0.4	1.07	1.06
JW2635	ygaF	1.22	1.2	0.98	1.06	1.05	0.78	1.16	1.16
JW2803	ygeD	1.13	0.87	0.89	0.77	0.91	0.63	0.94	1.08
JW2128	dusC	0.84	0.51	0	0.74	0.66	0.48	0.88	0.85
JW1086	ycfH	1.16	0.84	1.05	0.86	1.12	0.65	1.09	1.07
JW1278	gmr	0.78	0.72	0	1.04	0.71	0.64	1.05	1.29
JW1655	mdtK	1.07	0.88	0.88	0.9	1.12	0.71	0.9	0.89
JW1747	ynjF	1.18	1.16	1.07	0.9	1.18	0.59	1.19	1.21
JW2642	ygaV	0.96	0.66	0	0.85	0.84	0.67	0	0
JW0910	ycbL	1.01	1.07	1.01	1.12	0.94	0.65	1.12	1.12
JW2706	ygbJ	0.97	0.93	0	0.74	0.82	0.64	0.99	0.97
JW1593	ydgG	1.08	0.88	0.76	0.96	0.98	0.57	0.96	0.99
JW1168	ycgL	1.16	1.11	1.03	0.88	1.13	0.69	1.08	1.12
JW1291	puuD	1.01	0.97	0.92	0.93	1.16	0.79	1.48	0.97
JW1338	ydaO	1.19	1.02	0.55	0.87	1.19	0.61	1.08	1.09
JW1486	yddW	1.04	0.82	0.76	0.91	1.02	0.63	0.83	0.88
JW1664	ydhY	1.2	1.66	1.2	1.02	1.16	0.78	1.21	1.3
JW1757	pncA	0.96	0.7	0	0.86	0.89	0.65	0.69	0
JW2643	ygaP	0.97	0.82	0.47	0.98	0.9	0.6	0.82	0.82
JW0977	yccM	1.16	1.41	1.05	0.84	1	0.69	1.14	1.21
JW1120	ymfB	1.13	1.13	1.09	0.96	1.05	0.85	1.06	1.03
JW1193	ycgV	1.03	0.93	0.98	0.89	0.84	0.66	0.93	0.95
JW1292	puuR	1.11	0.96	0.95	0.88	1	0.66	0.95	0.96
JW5802	ydbA	1.27	0.83	0	0.92	0.89	0.68	1.18	1
JW2655	ygaX	1.07	0.84	0.86	0.89	1.07	0.68	0.76	0.8
JW2746	yqcE	1.01	0.86	0.77	0.88	0.98	0.68	0.75	0.76
JW1169	ycgM	1.4	1.31	1.12	0.94	1.21	0.71	1.19	1.08
JW0994	rarA	1.14	1	0.98	0.98	1.06	0.76	1.1	1.07
JW1303	ycjN	0.87	0.8	0.88	0.82	0.84	0.68	1.04	0.88
JW1402	ydbA	1.13	0.81	0.93	0.93	1.1	0.76	1.09	0.96
JW1527	ydeE	0.93	0.76	0	0.83	0.83	0.69	0.93	0.88
JW1680	ydiM	0.91	0.87	0	0.99	0.8	0.76	0.73	0.69
JW1774	yeaI	0.98	0.72	0	0.84	0.91	0.62	0.66	0
JW2748	ygcF	1.05	0.8	0.8	0.89	1.06	0.63	0.87	0.82
JW1457	yddH	1.02	0.82	0.79	0.91	1.02	0.71	1.08	1.06
JW0798	rhtA	1.06	1.09	0.94	1.01	1.09	0.9	1.07	1.09
JW1150	ycgF	1.02	0.75	1.03	1.08	1.06	0.8	0.98	1
JW1210	ychN	1.43	1.28	1.27	0.99	1.28	0.86	1.26	1.37
JW1309	ycjT	1.14	0.85	1.02	0.91	1.13	0.76	1.09	1.05
JW1405	ynbA	1	0.82	0.96	1.12	0.91	0.98	1.03	1.12
JW1636	ydhJ	0.94	0.84	0.63	0.89	0.83	0.74	1.14	1.09
JW5274	ydiN	1.08	0.85	0	0.97	0.93	0.82	1.15	1.08
JW2665	yqaB	1.14	0.8	0	0.85	1.08	0.66	0.89	0.88
JW2765	yqcD	1.37	1.48	1.33	1.26	1.16	0.52	1.21	1.3
JW2680	norV	1.04	0.8	0.87	0.92	1.1	0.61	0.73	0
JW1007	ycdQ	1.07	1.18	0.99	0.91	1.2	0.76	1.19	1.07
JW1211	ychP	1.24	1.18	0.9	0.81	0.99	0.69	1.23	1.21
JW1323	ynaI	1.02	0.74	0	0.86	0.91	0.64	0.68	0.73
JW1430	ydcN	1.28	0.92	1.08	0.99	1.08	0.71	1.1	1.03
JW1646	ydhD	1.17	1.1	0	0.9	1.08	0.73	1.11	1.04
JW1686	ydiP	0.98	1.11	0.98	1.01	0.96	0.63	1.17	1.15
JW1802	yeaB	1.17	0.97	1.04	0.88	0.99	0.68	1.04	1
JW2681	norW	0.99	0.75	0.73	0.9	1.06	0.63	0.81	0.98
JW2798	nudH	1.12	0.91	1.03	0.97	1.11	0.68	1.18	1.14
JW0497	glxR	1.34	1.16	1.14	1.01	1.2	0.74	1.15	1.11
JW1121	ymfC	0.85	0.78	0	1.08	0.85	0.71	1.06	1.03
JW1042	yceA	0.95	1.09	0.97	1.03	1.02	0.91	0.94	0.91
JW1221	ychJ	1.13	2.07	1.22	1.29	1.17	1.8	1.12	1.14
JW1434	ydcR	0.93	0.6	0.7	0.86	0.52	0.56	0.92	1.06
JW1805	yoaE	0.96	0.7	0.71	0.91	0.93	0.65	0.78	0.76
JW1917	yedL	1.38	1.07	1.2	0.98	1.01	0.66	1.04	1.06
JW2761	yqcA	1.18	0.76	0.83	0.88	1.01	0.51	0.83	0.88
JW0310	yahD	1.2	1.09	1.06	0.95	0.93	0.73	1.05	1.1
JW0432	ybaV	1.23	1.62	1.04	0.82	0.93	0.57	1.15	1.16
JW0702	ybgK	1.02	1.11	1.08	1.25	0.91	0.68	1.14	1.09
JW0779	ybhG	1.3	1.21	1.18	0.96	1.17	0.63	1.29	1.23
JW0822	yliJ	1.18	0.92	1.07	0.93	1.06	0.77	1.15	1.09
JW1842	yebK	1.15	0.6	0.87	1.02	0.83	0.7	0.91	0.96
JW2791	ppdC	1.21	1.17	0.98	0.92	1.06	0.56	1.15	1.12
JW5904	lomR	0.95	0.73	1.06	1.06	0.57	0.4	1.21	1.08
JW0187	yaeJ	1.11	0.91	0.81	0.84	0.9	0.59	0.94	1.06
JW0312	yahF	1.12	0.85	1.03	0.89	0.9	0.74	1.03	1.09
JW0434	ybaX	1.57	1.41	1.13	0.97	1.36	0.65	1.19	1.18
JW0749	ybhA	1.44	0.82	0.94	0.83	0.98	0.72	1.38	1.08
JW0785	ybiB	1.4	1.23	1.19	1.01	1.27	0.69	1.25	1.26
JW0892	ycaL	1.27	1.01	1.13	0.89	1.18	0.58	1.17	1.13
JW1366	stfR	1	0.8	1.23	1.14	0.83	0.44	1.15	1.16
JW0200	yafE	1.13	0.85	0.87	0.84	0.9	0.59	0.88	1.04
JW0350	yaiX	1.23	1	1.11	0.91	1.09	0.67	1.06	1.06
JW0435	ybaE	1.2	1.11	0.99	0.85	1.04	0.62	1.18	1.05
JW0566	ybdG	1.04	1.05	0.91	1.06	0.77	0.68	1.01	1.06
JW0753	ybhI	1.15	1.3	1.06	1.1	1.02	0.97	1.17	1.02
JW0801	mntR	1.47	1.28	1.28	0.97	1.29	0.75	1.1	1.13
JW0829	ybjJ	1.34	0.92	0.8	1.09	1.06	0.44	1.17	1.14
JW0931	ycbY	1.14	0.82	0	0.93	1.01	0.66	0.88	0.83
JW1980	yoeE	1.17	0.9	1.08	0.89	1.08	0.65	1.16	1.1
JW1540	stfQ	0.88	0.72	0.78	0.89	0.86	0.69	0.84	0.77
JW0444	ybaZ	1.07	0.91	0	0.85	0.88	0.41	1.04	1.23
JW0621	ybeM	1.16	1.01	1.01	0.86	1.09	0.54	1.12	1.07
JW0771	ybhN	1.23	0.88	1.1	0.87	1.14	0.68	1.16	1.08
JW0803	ybiS	1.19	1.25	1.02	0.79	0.94	0.7	1.07	0.94
JW1859	yecO	1.12	1.11	0.96	0.97	1.12	0.69	1.06	1.02
JW2649	nrdI	1.17	0.81	0.9	0.88	0.99	0.61	0.82	0.75
JW0527	ybcD	1.06	0.74	0	0.84	0.93	0.54	0.86	0.88
JW1551	ydfT	1.08	0.99	0.77	0.72	0.84	0.49	1.07	1.03
JW0213	yafJ	1.22	0.97	1.01	0.9	0.87	0.63	1.04	1.1
JW0373	yaiB	1.05	0.97	1.01	0.97	0.85	0.59	1.14	1.06
JW0626	ybeD	0.81	0.66	0	1.86	1.15	0.04	1.15	1.07
JW0772	ybhO	1.36	1.05	1.16	0.93	1.15	0.73	1.22	1.23
JW0806	ybiV	1.45	1.33	1	0.96	1.21	0.77	1.14	1.19
JW5898	yccW	1.21	0.93	1.08	0.86	1.14	0.62	1.17	1.14
JW1860	yecP	1.29	1.12	1.14	0.99	1.16	0.8	1.16	1.11
JW2659	mprA	0.88	1.06	0.75	0.92	0.93	0.7	0.92	0.89
JW0543	essD	1.09	0.75	0.64	0.91	1	0.66	0.83	0.85
JW0006	yaaJ	1.23	1.04	1.01	0.86	1.16	0.81	1.13	1.08
JW0255	afuB	1.36	1.14	1.11	1.02	1.09	0.75	1.14	1.2
JW0376	yaiC	1.17	0.87	0.91	0.89	1.15	0.85	1.07	0.91
JW0460	ybaB	1.3	0.98	1.06	6.81	1.01	0.67	1.18	1.16
JW0655	ybeX	0.96	0.91	0.72	0.92	0.57	0.66	1.28	0.95
JW0817	yliE	1.15	0.83	0.74	0.79	1.04	0.85	1.09	1.02
JW0875	ycaJ	1.1	1.19	0.75	0.74	0.87	0.56	1.15	1.08
JW0964	yccC	1.63	1.15	1.16	0.82	1.23	0.63	1.24	1.17
JW1896	yecA	1.42	1.44	1.04	0.98	1.3	0.57	1.17	1.17
JW2704	pphB	1.26	1.16	0.95	0.91	1.17	0.68	1.13	1.09
JW0066	thiP	1.08	0.88	0.82	0.79	0.92	0.63	0.86	1.02
JW0300	ykgF	1.13	0.88	1.01	0.91	0.97	0.62	0.93	1.08
JW0397	yajC	1.21	0.64	1.17	0.97	0.99	0.67	1.11	0.96
JW0467	ybaL	1.35	1.37	1.07	0.99	1.25	0.65	1.18	1.24
JW0659	ubiF	0.96	0	0	0	0	0.09	0.86	1.1
JW0818	yliF	1.26	1.38	1.24	0.99	1.08	0.74	1.24	1.34
JW0880	ycaC	1.19	1.04	0	0.99	1.05	0.81	1.06	0.88
JW1915	yedF	1.18	0.84	1.06	0.86	1.1	0.74	1.12	1.05
JW2752	mazG	1.17	0.9	1.03	0.92	1.03	0.64	1.07	1.03
JW1361	ynaA	1.39	1.37	1.14	0.96	1.15	0.66	1.27	1.33
JW0068	sgrR	1.08	0.8	0.83	0.94	1.02	0.71	0.89	0.9
JW0307	yahA	1.2	1.05	1	0.96	1.04	0.71	1.02	1.07
JW0470	ybaK	1.36	1.01	0.98	1.04	1.09	0.67	1.09	1.1
JW0701	ybgJ	1.13	0.91	1.02	1	1.06	0.93	1.1	1.05
JW0777	ybhS	1.44	1.34	1.14	1	1.23	0.79	1.25	1.3
JW0819	yliG	1.05	0.73	0.74	0.93	0.98	0.71	0.84	0.78
JW0881	ycaD	1.37	1.79	1.03	0.83	1.11	0.7	1.28	1.15
JW2032	wcaJ	1.07	0.64	0	0.86	0.98	0.62	0.85	0.82
JW2035	wcaI	1.01	0.76	0	0.99	0.98	0.7	0.89	0.88
JW2118	yehY	1.01	0.84	0.74	0.95	0.98	0.73	0.83	0.8
JW2204	rcsD	1.38	1.12	1.07	0.96	1.09	0.71	1.74	1.17
JW2516	yfhQ	1.27	1.23	1.08	1.01	1.22	0.74	1.16	1.15
JW5922	ypjL	1.01	1.04	1.01	0.8	0.89	0.46	1.12	1.04
JW0436	cof	1.4	2.07	1.11	0.91	1.21	0.85	1.41	1.33
JW1936	dsrB	1.08	0.8	0.81	0.84	1	0.56	0.82	0.87
JW3067	yqjB	1.09	1.28	1.85	0.83	1.12	0.66	1.13	1.06
JW5892	yadB	1.01	0.86	0.82	0.98	0.93	0.67	0.94	1.03
JW2124	yohD	1.25	0.97	0.98	0.95	1.07	0.65	1.13	1.05
JW2243	yfaY	1.17	1.11	0.99	0.92	1.15	0.71	1.17	1.13
JW2522	hcaE	1.11	0.97	1.06	0.97	1	0.83	1.17	1.14
JW0536	ninE	1.52	1.42	1.26	1.03	1.35	0.62	1.19	1.66
JW2133	yeiT	1.45	1.46	1.27	0.97	1.3	0.7	1.3	1.56
JW2411	pdxK	0.98	1.35	0.92	1.15	1.03	0.6	0.87	1
JW3402	yhhW	1.2	1.36	1.09	1	1.17	0.81	1.2	1.21
JW0193	metQ	1.04	0.83	0.87	0.92	1.01	0.63	0.91	0.94
JW0409	yajO	1.26	1.15	0.93	0.92	1.19	0.63	1.13	1.13
JW2040	wcaE	0.93	1.26	0.68	1.07	0.92	0.64	0.93	0.93
JW2125	yohF	1.09	1.14	0.52	1.04	0.97	0.62	0.85	0.94
JW2287	yfbQ	1.13	0.97	0.99	0.89	1.06	0.73	1.09	1.09
JW2546	yfhL	0.93	0.7	0	0.81	0.86	0.57	0.73	0
JW2781	csdA	1.05	0.84	0	0.72	0.93	0.65	1.07	1.03
JW0600	uspG	1.04	0.88	0	0.94	0.88	0.59	0.88	0.93
JW2164	rtn	1.36	1.36	1.12	0.98	1.21	0.61	1.21	1.15
JW2422	murP	1.03	0.81	0.67	0.89	0.94	0.63	0.76	0.87
JW0005	yaaA	1.07	0.95	0.92	0.94	1	0.65	0.91	0.94
JW0216	dinJ	1.06	0.38	0	1.01	0.99	0.47	0.93	0.74
JW0424	yajG	1.53	1.2	0.91	1.26	1.14	0.46	1.25	1.5
JW2045	wzc	1.01	0.77	0.68	0.91	1.08	0.72	0.83	0.87
JW2153	yeiC	1.17	0.89	1.05	0.87	1.09	0.62	1.16	1.12
JW2339	yfcY	1.05	0.78	0.75	0.9	1.01	0.64	0.81	0.88
JW2561	yfiE	1	0.77	0.68	0.9	1.05	0.72	0.84	0.85
JW2705	ygbI	1	0.97	1.02	0.9	0.96	0.77	0.99	1.02
JW0605	citG	1.13	0.87	1.06	0.9	1.08	0.85	1.1	1.07
JW5378	dedD	1.57	1.94	1.59	1.6	1.13	0.54	0.93	1.18
JW2431	yffI	1.12	0.96	0.94	0.73	0.96	0.61	1.01	1.06
JW0010	yaaW	1.17	0.92	0.93	0.85	0.98	0.63	1	1.05
JW0437	ybaO	1.06	0.7	0.76	0.85	0.84	0.57	0.81	0.79
JW2049	asmA	1	0.62	0	0.85	1.07	0.65	0	0.78
JW2160	yeiQ	1.04	0.8	0	0.91	1	0.69	0.84	0.71
JW2376	yfdZ	1.11	0.83	0.83	0.91	1.02	0.59	0.73	0
JW2565	yfiF	1.01	1.19	1.1	1.11	0.95	0.68	1.04	1.07
JW2736	ygcN	1.02	0.76	0.78	0.91	0.88	0.78	0.82	0
JW2833	ygeR	1.2	1.18	0.95	0.89	0.99	0.62	1.12	1.08
JW0619	crcB	1.21	1.11	1.01	0.93	1.2	0.78	1.13	1.08
JW2314	dedA	1.23	1.06	1.04	1.09	1.14	0.59	1.14	1.06
JW2440	cchB	0.97	0.74	0.95	0.86	0.81	0.7	0.95	0.92
JW0065	thiQ	1.17	0.93	0.94	0.96	1.02	0.59	0.97	0.96
JW0308	yahB	1.21	0.96	1.04	0.92	0.95	0.7	1.04	1.12
JW0443	ybaY	1.02	0.75	0.65	0.89	0.98	0.69	0.72	0.66
JW2087	yegV	1.03	0.96	0.89	0.9	1.03	0.83	1.02	1.06
JW2166	yejB	1.17	1	0.92	0.92	1.16	0.68	1.06	1.07
JW2430	yfeG	1.13	0.8	0	1.03	1.03	0.71	0.8	0.91
JW2586	yfiB	1.64	1.65	1.15	1.01	1.37	0.85	1.18	1.24
JW2737	ygcO	1.87	1.29	1.31	1.43	1.38	0.55	1.58	1.38
JW0184	rof	1.03	0.85	0.81	0.93	0.94	0.79	0.93	1.04
JW0697	ybgA	1.11	0.84	1.04	0.93	1.07	0.86	1.1	1.09
JW2318	flk	0.93	0.63	0	0.85	0.9	0.63	0.8	0.7
JW2441	cchA	1.15	0.95	0.88	0.73	0.78	0.72	1.02	0.96
JW0125	yadI	1.06	0.78	0.79	0.91	0.97	0.67	0.89	0.93
JW0309	yahC	1.03	0.85	1.02	0.96	0.94	0.89	0.96	1.1
JW0474	ybaS	1.03	1.95	1.23	1.34	1.13	1.44	1.1	1.08
JW2093	yohM	1.08	0.89	0	0.69	0.76	0.73	0.94	0.81
JW2167	yejE	0.99	1.18	1.01	1.06	1.02	0.56	0.9	0.97
JW2438	eutJ	1.05	0.81	0.71	0.88	0.98	0.64	0.98	1.01
JW2615	yfjR	1.14	1.75	1.16	1.18	1.18	0.55	1.18	1.11
JW0210	ivy	1.14	0.73	0.88	0.93	1.06	0.81	1.01	1.06
JW1395	paaY	1.01	0.61	0	0.82	0.95	0.64	0.38	0
JW2381	ypdE	1.03	0.72	0.73	0.87	0.93	0.66	0.77	0.79
JW2515	iscR	1.21	0.96	1	1	1.1	0.62	0.95	0.87
JW0131	yadC	0.97	0.74	0.39	0.84	0.86	0.63	0.75	0.89
JW0317	yahK	1.33	1.19	1.1	1	1.19	0.7	1.05	1.05
JW2116	yehW	1.29	1.06	1.13	1	1.24	0.83	1.1	1.08
JW2168	yejF	1.12	1.07	0	1.05	1.06	0.69	0.95	0.89
JW2619	yfjU	1.35	1.22	1.14	1.01	1.18	0.75	1.2	1.21
JW0325	prpD	1.12	0.96	1.05	0.91	1.11	0.84	1.17	1.12
JW1823	yebT	1.14	0.88	0	0.91	1.12	0.78	1.05	1.06
JW2383	ypdG	1.34	1.4	1.08	1.02	1.2	0.83	1.2	1.18
JW2640	ygaU	1.02	0.9	0.61	0.85	0.94	0.77	1.04	1.03
JW0137	yadN	1.02	0.74	0.7	0.95	1	0.74	0.83	0.88
JW0360	tauD	1.15	0.95	0.96	0.96	1.06	0.85	0.96	0.99
JW0534	ybcM	1.31	1.2	1.15	0.91	1.11	0.67	1.28	1.19
JW0592	ybdH	1.06	1.07	0.76	0.89	0.92	0.84	1.12	1.15
JW0883	ycaN	1.31	1.08	0.88	0.87	1.11	0.8	1.36	1.19
JW1276	yciT	1.87	3.02	1.61	1.3	1.45	0.54	1.36	1.71
JW1508	lsrD	1.16	0.99	1.07	0.99	1.09	0.73	1.26	1.13
JW1588	ynfM	1.01	0.75	0.52	0.92	0.92	0.62	0.44	0.82
JW1759	ydjF	0.99	0.74	0	0.9	0.97	0.75	0.62	0.55
JW1968	erfK	1.22	0.92	0	0.75	1.04	0.7	0.99	0.98
JW0849	ybjP	1.53	1.39	1.15	0.74	1.3	0.65	1.27	1.79
JW2030	wcaK	1.45	1.58	1.1	0.97	1.32	0.75	1.51	1.18
JW0645	hscC	0.99	0.75	0	0.92	0.91	0.55	0.8	0.84
JW0884	ycaK	1.03	0.75	0.76	0.87	1.01	0.71	0.88	0.9
JW1372	ydbK	1.03	0.84	0	0.97	1.1	0.85	1.04	0.98
JW1509	lsrB	0.8	0.71	0	0.92	0.93	0.81	0.86	0.81
JW1592	mdtJ	1.24	0.99	0.93	0.83	1.07	0.59	1.14	1.16
JW1688	ydiR	1.21	1.15	1.09	0.9	1.21	0.73	1.17	1.12
JW1760	ydjG	1.06	0.78	0	0.94	0.81	0.57	0.84	0.85
JW1983	yeeR	1.18	0.98	1.03	0.96	1.07	0.75	1.06	1.04
JW0923	ycbS	1.42	1.51	1.2	1.04	1.3	0.69	1.19	1.31
JW3891	yiiQ	1.14	1.17	1.33	1.08	1.1	0.81	1.15	1.09
JW5604	rep	0	0.79	1.35	0.82	0.23	0.68	0.85	0.74
JW0673	ybfF	1.06	0.77	0.49	1.01	0.91	0.81	0.96	0.94
JW1403	ydbC	1.03	1.3	1.06	1.15	1.05	1.01	1.06	0.98
JW1517	yneH	0.95	0.94	0.86	0.94	1.04	0.82	0.86	0.96
JW1598	folM	1.19	0.97	1.12	0.92	1.16	0.64	1.1	1.07
JW1689	ydiS	1.08	0.98	0.98	1.09	0.92	0.96	1.17	1.11
JW1763	ydjJ	1.07	1.02	0.88	0.81	0.95	0.79	1.14	1.12
JW0054	djlA	1.05	0.85	0.86	0.85	0.97	0.59	0.77	0.91
JW0966	yccZ	1.05	1.03	1.07	1.07	0.9	0.66	1.23	1.14
JW2329	yfcO	1.17	1.11	0.96	0.95	1.09	0.89	1.1	1.08
JW4110	blc	1.14	1.01	0.92	0.93	1.05	0.76	0.99	0.95
JW1849	ruvB	1.32	2.09	1.32	0.92	1.12	0.67	5.33	1.47
JW0938	ycbZ	1.06	0.74	0.85	0.81	1.07	0.69	0.84	0.81
JW1446	yncD	1.38	1.44	1.13	1.04	1.28	0.76	1.21	1.39
JW1519	yneJ	1.27	1	1.09	1.07	1.02	0.55	1.15	1.11
JW1690	ydiT	1.42	0.72	0.94	0.96	0.88	0.54	0.9	0.98
JW1770	yeaE	1.17	0.9	0.99	0.93	1.08	0.67	1	0.98
JW0173	hlpA	1.65	1.1	0.83	1.06	1.06	0.98	0.84	1.43
JW1020	csgG	1.1	0.89	0.87	1.16	1.01	0.82	1.21	1.25
JW2479	yfgC	1.75	1.77	1.35	1.01	1.38	0.98	1.47	1.38
JW1092	ycfN	1.1	1	1.57	1.28	1.14	1.04	1.3	1.26
JW3786	uvrD	1.17	1.22	1.1	7.1	1.15	0.85	1.17	1.11
JW0735	zitB	0.98	0.89	0.97	0.97	0.94	0.98	0.77	0.8
JW1533	ydfH	1.01	0.7	0	0.81	0.95	0.56	0.39	0.65
JW1639	ydhF	1.45	1.52	1.16	0.94	1.3	0.85	1.27	1.19
JW1732	spy	1.24	1.19	0.94	0.89	1.01	0.8	1.14	1.13
JW1779	yeaM	1.23	1.14	1.08	0.9	1.17	0.83	1.41	1.13
JW1021	csgF	1.37	0.88	0.99	0.98	0.89	0.77	1.07	1.11
JW2618	yfjT	1.22	0.99	0.99	0.92	1.08	0.72	1	1.02
JW0141	dksA	1.75	4.01	1.45	5	1.44	0.74	1.64	1.2
JW1279	rnb	0.9	0.9	1.05	0.82	1.17	0.6	0.91	1.01
JW0835	nfsA	1.35	1.15	1.09	0.75	1.43	0.77	1.14	1.16
JW0967	ymcA	1	0.65	0	0.88	0.95	0.63	0.91	0.96
JW1498	ydeS	0.87	0.61	0	0.73	0.85	0.59	0.78	0.72
JW1535	ydfI	0.92	1.1	0.98	0.52	0.65	0.63	1.09	1.23
JW1739	ydjX	1.17	0.97	0	0.82	1.04	0.82	1.07	1.11
JW1836	yebF	1.11	0.59	0	1.02	1.1	0.6	0.98	1.02
JW0521	sfmD	1.09	0.74	0.74	0.87	0.96	0.65	0.81	0.84
JW1374	hslJ	0.98	0.89	1.2	0.19	1.02	0.46	1.26	1.27
JW2876	pepP	1.14	0.84	0	0.79	0.96	1.14	1.06	1.09
JW2511	hscB	0.89	0.97	0.71	1.01	0	0.2	1.14	1.15
JW0786	ybiC	2.01	1.03	0.93	1.03	1.14	0.7	1.2	1.24
JW0862	macA	1.14	1.02	0	0.82	1.05	0.74	1.06	1.14
JW1505	ydeW	0.91	0.8	0.82	0.92	1	0.75	0.83	0.88
JW1546	ydfQ	0.97	0.76	0.61	0.86	1	0.69	0.65	0
JW1649	ydhP	1.32	1.15	1.1	1.02	1.25	0.73	1.17	1.1
JW1741	ydjZ	1.18	0.99	0.8	0.91	0.99	0.47	1.15	1.15
JW1949	yedS	1.2	1.05	1.13	0.95	1.18	0.81	1.07	1.06
JW0557	nfrA	1.56	1.38	1.22	0.98	1.33	0.72	1.76	1.17
JW1677	ydiJ	1.01	0.64	0	0.9	0.85	0.68	0.6	0.72
JW0426	tig	1.37	1.21	1.26	1.02	1.25	1.06	1.76	1.55
JW3547	yiaK	1.14	1.04	1.04	1.09	1.12	0.8	0.96	1.02
JW0863	macB	1.22	1.26	0.96	0.98	1.21	0.75	1.18	1.19
JW1194	ychF	1.33	0.29	0	1.08	1.02	0.39	0.99	0.85
JW1507	lsrC	0.92	0.59	0	0.83	0.88	0.67	0.75	0
JW1558	flxA	1.16	0.43	0	1	0.98	0.61	0.68	0
JW1672	sufC	0.78	6.17	1.86	1.5	0.75	0.56	0.92	0.94
JW0800	ybiP	1.17	0.79	0.69	0.85	1.02	0.76	0.93	0.92
JW1956	yodA	1.36	1.1	1.14	0.97	1.21	0.71	1.24	1.19
JW3183	yhcD	1.14	1.01	0.51	0.9	1.08	0.8	1.09	1.1
JW1875	tar	1.19	0.96	1.08	0.99	1.19	0.7	1.16	1.15
JW0505	allD	1.33	0.8	0	0.93	1.23	0.91	1.12	1.09
JW3976	aceK	1.01	0.74	0.9	1.04	0.95	0.79	0.93	0.89
JW4011	qor	1.1	1.04	1.01	0.96	1.04	0.85	1.04	1.17
JW1648	sodB	0.87	0.85	0.54	1.03	0.93	0.74	1.05	1.1
JW0273	yagM	1.03	0.96	0.97	1.02	1.01	0.67	0.99	1.08
JW0498	ybbV	1.33	1.13	1.17	1.01	1.25	0.78	1.24	1.31
JW0658	miaB	1.29	1.23	0.96	1	1.24	0.7	1.2	1.28
JW1045	yceO	1.18	1.17	1.1	0.96	1.18	0.78	1.17	1.29
JW1152	ymgA	1.1	1.13	1.13	1.01	0.85	0.6	1.17	1.11
JW1466	yddJ	0.94	0.9	0	0.8	0.82	0.9	1.11	0
JW1742	ynjA	1.23	0.98	1.2	1.01	0.97	0.88	1.08	0.97
JW1772	yeaG	1.04	0.98	1.06	1	0.9	0.97	1.16	1.12
JW4130	hfq	4.19	1.54	1.14	7.1	0.98	1.27	0.96	1.07
JW1638	sodC	1.29	1.28	1.02	1.01	1.2	0.81	1.22	1.23
JW2801	ygdR	1.14	1.08	1.13	1.03	1.13	0.84	1.09	1.09
JW0274	yagN	1.03	0.99	0.98	0.95	1.03	0.74	1.06	1.12
JW0507	ylbE	1.11	0.92	0.87	0.98	1.06	0.75	1.11	0.94
JW0676	ybfP	1.09	1.01	1.08	0.74	0.99	0.6	1.17	1.21
JW1123	ymfD	1	0.99	0.77	0.8	0.93	0.82	1.16	1.18
JW1153	ymgB	0.96	1.12	0.95	0.77	0.74	0.66	1.21	1.27
JW1352	ydaS	1.06	1.38	1.16	1.37	1.18	1.46	1.18	1.13
JW1467	yddK	1.05	0.72	0.64	1.08	0.92	0.88	0.85	0.87
JW1827	pphA	1.28	1.44	1.1	1.06	1.25	0.85	1.18	1.21
JW1667	lpp	1.52	1.64	1.19	1.06	1.18	0.62	0.99	1.15
JW1317	tpx	1.17	0.82	0.88	0.86	1	0.64	1.1	1.03
JW0532	ybcK	1.07	1.03	0.92	0.99	0.99	0.77	0.89	1.09
JW0724	ybgT	1.46	0.82	1.05	0.63	0.92	0.58	1.06	1.01
JW1156	ymgF	1.41	1.29	1.31	0.99	1.26	0.67	1.29	1.32
JW1369	ynaE	0.94	1.19	1.1	1.06	0.85	0.77	1.27	1.65
JW1503	ydeK	1.17	1.2	1.11	0.96	1.27	0.8	1.19	1.17
JW3140	argG	0.98	1.11	1.06	1.26	0.99	0.88	1.01	1.14
JW0599	ahpF	1.22	1.06	1.12	0.94	1.18	0.84	1.2	1.13
JW2819	ygeG	1.14	0.96	0.73	0.94	1.09	0.96	1.04	1.16
JW1128	ymfH	1.16	1.15	1.11	0.92	1.22	0.78	1.15	1.17
JW1162	ycgI	1.42	1.34	1.21	1.01	1.26	0.81	1.26	1.37
JW1241	cls	1.15	1.06	1.02	0.82	0.99	0.71	1.04	1.11
JW3467	gor	0.62	0.29	0	0.99	0.77	0.57	0.83	0.79
JW1329	ogt	1.09	0.97	0.96	0.86	0.99	0.91	1.09	1.11
JW2820	ygeH	0.96	0.98	0.93	1.08	0.97	1.02	1.05	1.13
JW0548	ybcW	1.12	1.03	0.87	1.1	1.05	1.02	1.01	0.86
JW1185	ycgY	1.42	0.59	0	0.85	0.6	0	1.16	1.52
JW1557	ydfV	1.41	0.87	1.09	1.05	1.55	0.95	0.86	1.11
JW1815	yobG	0.83	0.77	0.88	0.9	0.96	0.64	0	0.74
JW3331	cysG	1.11	0.98	0.96	0.99	1.15	0.82	0.97	1.01
JW1627	gst	1.33	0.58	0	1.1	0.98	0.96	0.99	0.9
JW0217	yafL	1.01	0.88	0.9	0.86	0.98	0.65	0.85	1.06
JW0302	ykgH	1.1	1.04	1.01	0.94	0.97	0.71	0.97	1.09
JW0551	ybcY	1.13	0.89	0.89	0.85	1.16	0.78	1.08	1.13
JW1130	ymfJ	1.14	1.04	1	0.92	1.1	0.75	1.14	1.16
JW1635	ydhI	1.16	1.02	0.95	0.64	0.61	0.48	1.14	1.28
JW1794	fadD	0.87	0.37	0.62	1.06	0.68	0.7	0.81	0.84
JW3914	katG	1.15	1.08	0	0.98	1.16	0.8	1.04	0.81
JW2728	ygcJ	1.12	1.02	0.9	0.9	1.09	0.83	1.12	1.08
JW0207	yafU	1.17	1	0.98	0.9	1.04	0.63	0.89	1.1
JW0552	ylcE	1.17	0.85	1.06	0.95	1.17	0.73	1.18	1.1
JW0832	ybjM	1.1	0.89	1.08	0.93	1.01	0.81	1.21	1.15
JW1147	elbA	1.24	0.77	0.88	0.98	1.07	0.72	1.09	0.97
JW1713	ydiZ	1.21	0.98	1.09	0.87	1.14	0.69	1.2	1.22
JW1918	yedN	0.8	0	0.87	1.06	0.29	0.28	1.02	1
JW0008	mog	1.08	0.96	0.96	0.99	1	0.87	1.05	1.11
JW3879	sodA	1.06	1.14	1.08	0.97	1.1	0.77	1.1	1.13
JW2766	ygdH	1.18	0.93	1.07	0.91	1.14	0.58	1.14	1.14
JW0222	yafN	1.08	0.85	0.84	0.9	0.96	0.73	0.85	0.89
JW1148	ycgX	0.89	0.81	0.93	1.12	0.92	0.94	1.08	1.15
JW1719	ydjO	1.1	0.65	0.75	0.85	1.07	0.89	1.12	1.08
JW5912	yedN	0.91	0.61	0.68	0.95	0.8	0.69	0.73	0
JW1920	yedM	1.08	0.97	1.23	1.02	1.08	0.79	1.19	1.11
JW1306	ycjQ	1.02	0.8	0.71	0.89	0.99	0.68	0.74	0.63
JW2843	yqeB	1.07	0.98	0.89	0.92	1.03	0.65	0.87	0.89
JW2882	yqfE	1.17	1.17	1.12	0.97	1.04	0.74	1.13	1.15
JW2919	yggT	1.11	1.05	1.15	1.14	1	0.87	1.19	1.09
JW2938	yghG	1.09	1.16	1.11	1.08	1	0.71	1.18	1.19
JW2992	ygiW	1.07	0.83	0.83	0.96	0.95	0.72	0.95	0.96
JW3007	zupT	1.02	0.81	0.78	0.94	0.99	0.75	0.9	0.75
JW3035	ygjE	1.01	0.77	0.71	0.95	0.96	0.66	0.89	0.74
JW3053	ygjM	1.04	1.04	0.95	1	0.97	0.82	1.03	1.13
JW3073	yqjG	0.99	0.77	0	0.92	0.93	0.78	0.89	0.77
JW3118	yraO	1.09	1.37	0.95	1.06	1.09	0.6	1.09	1.08
JW1953	yedX	1.14	0.95	0.99	0.91	1.12	0.79	1.05	0.91
JW1765	ydjL	1.23	0.97	1.12	0.94	1.2	0.75	1.18	1.15
JW2849	xdhD	1.09	0.83	0.99	0.93	1.08	0.78	0.98	0.89
JW2887	ygfH	0.96	0.79	0.95	0.84	0.85	0.62	1.03	1.01
JW2921	yggV	1.14	1.43	1.1	1.08	1.13	0.77	1.15	1.15
JW2952	yghR	1.05	1	0.96	0.81	0.94	0.71	1.12	1.16
JW2995	ygiZ	1.2	0.96	0.88	0.93	1.08	0.72	1.07	1.1
JW3008	ygiE	1.01	1.05	0.96	0.9	0.95	0.67	1.04	1.1
JW3040	ygjF	1.15	0.97	1.03	0.9	1.06	0.82	1.13	1.15
JW3054	ygjN	1	0.8	0.95	0.9	0.97	0.71	0.99	1
JW3074	yhaH	1.02	0.65	0	0.73	0.89	0.65	0.93	0.88
JW3119	yraP	1.12	0.94	0.85	0.98	1.09	0.73	1.02	1.03
JW1998	yeeZ	1.03	0.71	0.7	1.41	1.03	0.63	0.79	0.63
JW3109	agaD	1.18	1.2	1.09	0.95	1.19	0.71	1.11	1.17
JW2864	ygfX	1.05	1.22	1.15	0.92	1.06	0.72	1.14	1.13
JW2889	yggE	1.08	1.23	1.18	1.26	0.99	0.8	1.12	1.22
JW2922	yggW	1.26	0.85	1.07	0.84	1.13	0.55	1.12	1.1
JW2954	yghT	1.09	0.96	0.95	0.92	1	0.75	0.93	1.13
JW2996	mdaB	0.93	0.88	0.93	0.99	0.88	0.73	0.95	0.98
JW3011	ygiL	1.04	0.88	0.97	0.98	0.94	0.7	1.07	1.02
JW3041	yqjH	1.09	1.03	0.99	0.87	1.06	0.73	1.08	1.11
JW3057	ygjQ	1.08	0.95	0.84	0.98	1.05	0.75	0.95	0.88
JW3075	yhaI	1.02	0.9	0.85	0.96	0.98	0.86	0.97	0.91
JW3120	yraQ	1.14	1.06	1.06	0.95	1.07	0.81	1.14	1.08
JW2261	elaB	0.98	0.99	0.97	0.82	0.91	0.67	1.1	1.15
JW2865	ygfY	1.08	2.17	1.53	1.5	1.14	0.63	1.45	1.45
JW2890	argO	2	0.9	1.2	0.7	1.2	0.64	1.14	1.11
JW2923	yggM	1.16	1.01	1.1	0.98	1.15	0.79	1.14	1.15
JW2966	yghW	1.04	0.99	0.87	0.76	0.9	0.62	1.1	1.15
JW2997	ygiN	0.93	0.68	0	0.88	0.95	0.72	0.83	0.61
JW3022	yqiJ	0.95	0.97	0.9	0.97	0.99	0.97	1.07	1.17
JW3042	yqjI	1	0.98	0.95	0.96	0.97	0.8	1.02	0.95
JW3060	sstT	1.14	1.09	0.94	0.94	1.14	0.87	1.12	1.16
JW3097	garD	1.11	1.03	0.85	0.97	1.1	1.19	1.03	0.99
JW3123	yhbP	1.13	0.76	0.74	0.96	0.93	0.79	1.09	0.96
JW2268	yfbN	1.1	0.87	0	0.96	1.01	0.85	1.02	0.87
JW2262	elaA	1.3	1.14	0.98	0.99	1.11	0.82	1.12	1.13
JW2866	ygfZ	1.05	0.38	1.03	7.1	0	0.3	0	1.32
JW2891	mscS	1.05	1.35	1.2	1.06	1.04	0.64	1.16	1.23
JW2927	yggH	1.07	0.99	1.02	0.95	0.92	0.73	0.99	1
JW2970	yghZ	1	0.78	0.72	0.89	1.01	0.68	0.76	0
JW2999	yqiA	1.22	1	1.04	0.96	1.07	0.65	1.05	1.02
JW3023	yqiK	1.39	1.24	1.19	0.96	1.3	0.71	1.55	1.18
JW3045	ygjH	1.01	0.79	0.72	0.84	0.92	0.63	0.93	0.83
JW3061	ygjV	1.15	1.2	1.03	0.9	1.19	0.74	1.16	1.11
JW3099	yhaV	1.18	1.06	0.95	0.98	1.09	0.8	1.1	0.97
JW3124	yhbQ	0.96	1	0.94	1.05	1.01	0.97	1.08	1.12
JW2269	yfbO	1.02	0.71	0.65	0.89	0.97	0.71	0.9	0.83
JW2802	tas	1.15	0.94	1.12	0.96	1.01	1.04	1.06	0.91
JW2867	yqfA	1.07	1.07	1	0.98	1.09	0.85	1.07	1
JW2895	yggC	1.05	1.22	1.2	1.06	0.97	0.67	1.08	1.08
JW2929	yggX	1.53	1.3	1.09	0.9	1.24	0.43	1.14	1.36
JW2985	sufI	1.32	1.41	1.12	1.43	1.24	0.66	0.98	1.5
JW3001	yqiB	1.01	1.05	1.04	1.05	1.02	0.83	1.06	1.04
JW3026	ygiF	1.2	1.09	0.79	1.02	1.1	0.81	1.04	1.07
JW5512	ygjI	1	0.78	0.74	0.94	0.98	0.78	0.93	0.84
JW3066	yqjA	0.98	1.15	1.46	0.89	0.97	0.64	0.97	1.16
JW3111	yraH	1.21	1.01	0.95	1.06	1.1	0.79	1.09	1.1
JW3125	yhbS	1.02	0.87	0.87	0.92	1.03	0.76	0.97	0.89
JW0601	ybdR	1.33	1.19	1.13	0.99	1.2	0.74	1.21	1.18
JW2835	xdhB	0.99	0.63	0	0.96	0.89	0.59	0.9	0
JW2868	yqfB	1.1	0.82	0.84	0.91	1.06	0.61	0.62	0.87
JW2896	yggD	1.3	1.07	1.15	0.95	1.06	0.74	1.27	1.18
JW2934	yqgA	1.06	0.85	0.85	0.88	1.05	0.63	0.94	0.94
JW2990	ygiU	1.25	1.2	1.05	1	1.2	0.69	1.09	1.09
JW3002	nudF	1.4	1.18	1.15	1	1.18	0.76	1.08	1.17
JW3027	htrG	1.04	0.76	0.97	0.86	0.97	0.61	0.78	0.72
JW3050	ygjJ	0.88	0.86	1.03	0.98	0.76	0.52	1.04	1.06
JW3069	yqjD	0.98	0.73	0.68	0.87	0.96	0.69	0.85	0
JW3114	yraK	1.01	0.83	0.88	0.92	1.01	0.7	0.97	0.76
JW3129	yhbW	0.98	1.1	1.07	0.95	0.99	0.72	1.01	1.07
JW1222	rssA	1.18	1.24	1.02	1.03	1.2	0.83	1.24	1.17
JW2841	hyuA	1.19	0.88	1.09	0.94	1.1	0.75	1.14	1.11
JW2870	ygfF	0.91	0.6	0	0.8	0.9	0.59	0.81	0.68
JW2897	yggF	1.49	1.41	1.22	1	1.3	0.72	1.24	1.25
JW2935	yghD	1.21	1.18	1.05	0.97	1.23	0.82	1.16	1.13
JW5502	ygiV	1.08	0.9	0.96	0.97	1.06	0.9	1.08	1.05
JW3006	ygiC	0.95	0.76	0.73	0.93	0.92	0.76	0.87	0.8
JW3031	ygiH	1.23	0.97	1.14	0.99	1.17	1	1.14	1.15
JW3051	ygjK	1.05	0.81	0.9	0.9	0.96	0.69	0.97	0.91
JW3070	yqjE	1.18	0.9	0	0.96	1.13	0.79	1	0.96
JW3116	yraM	1.13	0.96	1.04	1	1.02	0.67	1.05	1.09
JW3132	nlpI	1.54	1.17	0.85	1.45	1.32	0.76	0.99	1.22
JW3147	yhbY	0.93	0.83	0.84	0.99	0.84	0.61	1.47	0.96
JW3170	yhbH	1.08	1.6	1.2	1.36	1.14	0.61	1.18	1.3
JW3208	yhcO	0.99	0.8	0.68	0.91	1.05	0.68	0.77	0.76
JW3235	yhdV	1.16	0.74	0	0.97	1.12	0.74	0.92	0.86
JW3316	yheT	1.13	1.16	1.11	1.01	1.3	0.86	1.16	1.07
JW3344	yhfX	1.09	0.87	0.83	0.93	1.14	0.75	0.91	0.93
JW3397	yhgN	1.29	1.15	1.15	1.02	1.34	0.64	1.29	1.16
JW3432	yhhM	1.12	1.17	1.08	1.03	1.15	0.64	1.01	1.13
JW3478	hdeA	0.93	0.72	0	0.89	1.01	0.61	0.92	0.78
JW3491	yhjE	1.23	0.99	0.95	1.01	1.25	0.67	1.03	1.02
JW3532	ysaB	1.08	1.11	1.01	1.11	1.07	0.75	1.13	1.08
JW3568	yibA	1.02	0.84	0.64	0.97	1.12	0.77	0.9	0.9
JW3151	yhbE	1.05	1.31	1.14	1.3	1.17	0.63	1.07	1.11
JW3172	yhbJ	0.85	0.57	0.84	0.87	0.81	0.58	0.79	0.57
JW3209	aaeB	0.91	0.92	0.99	1	0.94	0.64	1.02	1.08
JW3241	yrdB	1.01	0.81	0.66	0.92	1.11	0.8	0.93	0.87
JW3317	yheU	1.27	0.81	1.08	0.94	1.26	0.8	1.18	1.12
JW3351	damX	0.99	0.84	1.25	0.94	1.04	0.75	1.19	1.26
JW3403	yhhX	1.31	0.91	1.02	1.02	1.26	0.66	1.08	1.15
JW3433	yhhN	1.09	0.81	0.82	0.94	1.11	0.64	0.89	0.92
JW3479	hdeD	1.01	0.86	0	0.91	1	0.63	1.02	0.95
JW3503	yhjR	1.1	1.18	1.04	1.08	1.15	0.8	1.13	1.16
JW3533	yiaH	1.02	0.72	0	0.83	1.08	0.65	1	0.73
JW3570	yibG	1.17	0.85	0.57	0.9	1.15	0.55	0.95	0.91
JW3159	yrbC	1.15	0.58	0	0.88	1.14	0.81	0.68	0
JW3174	yrbL	1.14	0.98	1.06	0.98	1.22	0.99	0.99	0.92
JW3210	aaeA	1.2	1.03	1.15	0.96	1.23	0.7	1.08	1.07
JW3245	smg	1.03	0.83	0.77	0.94	1.14	0.76	0.86	0.55
JW3318	prkB	0.98	0.93	0.81	0.9	1.12	0.8	0.98	0.86
JW3356	yrfB	1.02	0.82	0.86	0.92	1.12	0.77	0.98	0.81
JW3405	yhhY	1.39	1.53	1.16	0.95	1.31	0.69	1.19	1.24
JW3435	yhhP	1.19	0.98	0	1.12	1.29	0.43	1.17	1.15
JW3481	mdtE	1.01	0.94	0.87	0.97	1.08	0.71	0.97	1.05
JW3506	bcsG	1.3	1.23	1.17	1.05	1.28	0.71	1.14	1.14
JW5653	bax	1.05	1.1	1.02	0.95	1.19	0.72	1	1.16
JW3571	yibH	1.05	0.89	0.81	0.9	1.16	0.61	0.81	0.87
JW3160	yrbD	1.34	0.9	0	0.89	1.13	0.97	1.03	1.04
JW3182	yhcA	0.95	0.73	0.68	0.88	0.95	0.69	0.94	0.94
JW3217	yhdE	1.17	0.98	1.1	0.94	1.2	0.76	1.15	1.15
JW3255	yhdN	1	0.72	0.56	0.86	1.03	0.57	0.82	0.84
JW3319	yhfA	1.13	1.06	1.09	0.85	1.19	0.7	1.18	1.16
JW3357	yrfC	1.17	0.87	0	1.02	1.14	0.91	1.17	0.93
JW3406	yhhZ	1.18	1.16	1.04	0.98	1.28	0.94	1.12	1.17
JW3455	yhiJ	1.09	1.07	0.94	0.95	1.13	0.85	1.02	0.94
JW3482	mdtF	0.99	0.65	0	0.84	1.05	0.62	0.94	0.82
JW3546	yiaJ	1.03	1.12	1.04	1.09	1.05	0.89	1.05	0.96
JW3576	yibT	1.01	1.05	0.83	0.87	1.1	0.74	1.11	1.18
JW3161	yrbE	1.32	0.65	0	0.92	1.19	0.91	0.92	0.85
JW3188	yhcF	1.08	0.9	0.79	0.84	1.1	0.6	0.91	0.9
JW3222	yhdH	0.96	1.22	1.11	1.09	1.17	0.56	1.15	1.15
JW3305	yheL	1.07	0.9	0	1.16	1.26	0.28	1.07	1.07
JW3325	yhfG	1.17	1.19	1.13	1	1.24	0.77	1.17	1.2
JW3360	nudE	1.34	1.46	1.13	1.03	1.37	0.78	1.31	1.23
JW3411	yrhB	1.03	1.36	1.17	1.16	1.06	0.68	1.08	1.11
JW3459	yhiN	1.13	1.24	1.03	0.94	1.16	0.7	1.08	1.14
JW3484	gadX	0.82	0	0	0.93	0.74	0.76	0.63	0
JW3508	yhjV	1.1	1.78	1.27	1.56	1.23	0.62	1.18	1.29
JW3549	yiaM	1.15	0.92	0.86	0.89	1.1	0.73	1	0.97
JW3577	yibL	1.02	1.02	0.89	0.96	1.15	0.75	0.98	0.88
JW3163	yrbG	1.18	1.05	0.91	0.95	1.21	0.7	1.11	1.09
JW3189	yhcG	1.08	0.94	0.96	0.97	1.11	0.81	1.05	1.09
JW3225	yhdT	0.92	0.88	0.96	0.96	1.09	0.82	0.98	1.13
JW3306	yheM	1.06	1.08	1.09	0.81	1.07	0.52	1.04	1.03
JW3327	tsgA	0.99	1.52	1.21	1.08	1.11	0.62	1.11	1.22
JW3365	yhgE	1.08	1.31	1.15	1.24	1.18	0.77	1.17	1.2
JW3413	yhhA	1.28	1.21	1.09	0.88	1.27	0.52	1.07	1.18
JW3463	yhiP	1.12	1.12	1.01	1.05	1.19	0.76	1	1.03
JW3486	yhjA	1.17	0.97	1.12	0.94	1.2	0.81	1.13	1.08
JW3519	yiaC	1.19	1.06	1.03	0.88	1.26	0.69	1.19	1.12
JW3551	yiaO	0.94	0.69	0	0.81	1.07	0.71	0.92	0.77
JW3586	yibN	0.94	1.02	1.48	0.93	1.11	0.77	1.11	1.17
JW3164	kdsD	1.2	0.94	0.98	0.94	1.22	0.72	1.25	1.08
JW3190	yhcH	1.03	0.87	0.97	0.93	1.2	0.72	1.02	0.96
JW3228	dusB	0.86	2.63	1.42	1.43	1.06	0.63	0.99	1.05
JW3307	yheN	1.07	0.92	0.66	1.13	1.3	0.24	1.06	1.03
JW3332	yhfL	1.2	1.06	1.17	0.94	1.41	0.83	1.09	1.18
JW3374	yhgA	1.29	1.09	1.11	0.98	1.33	0.69	1.19	1.17
JW3424	yhhK	1.12	0.93	0.98	0.95	1.14	0.66	0.99	0.97
JW3466	yhiR	0.97	0.97	1.01	0.9	1.16	0.72	1	1.11
JW3488	yhjB	1.16	1.09	0.9	0.96	1.24	0.89	1.11	1.09
JW5657	yiaD	1.12	1.79	1.3	1.55	1.28	0.87	1.21	1.18
JW3558	yiaV	1.17	1.17	1.04	0.97	1.28	0.71	1.13	1.12
JW3619	yicC	1.19	1.43	1.1	1.02	1.28	0.83	1.08	1.14
JW3165	kdsC	1.13	0.87	0	0.77	0.99	0.53	1.03	0.85
JW3201	yhcM	1.15	1.14	1.05	0.97	1.23	0.76	1.07	1.18
JW3231	yhdU	1.06	1.13	1.16	1.13	1.23	0.83	1.26	1.35
JW3310	slyX	1.2	1.19	1.06	1	1.21	0.69	1.1	1.16
JW3339	yhfS	1.11	1.21	1.07	1	1.22	0.84	1.17	1.19
JW3377	gntY	1.15	0.42	0	1.11	1.25	0.57	1.05	1.03
JW3430	yhhF	0.84	0.8	0	0.85	1.45	0.66	0.77	0.93
JW3475	yhiF	1.1	0.86	0.66	0.96	1.17	0.89	1.01	0.89
JW3490	yhjD	1.15	1.2	1.01	1.08	1.19	0.72	1.09	1.1
JW3524	yiaG	1.01	0.83	0.97	0.96	1.11	0.68	1.02	0.98
JW3559	yiaW	1.16	1.13	0.98	0.89	0.96	0.58	1.03	1.12
JW3630	yicH	1.06	1.02	1.03	0.97	1.12	0.75	1.08	1.15
JW3633	setC	1.05	0.93	0	1.01	0.97	0.84	1.08	1.09
JW3674	yidA	1.13	1.79	1.25	1.41	1.24	0.63	1.14	1.24
JW3733	hsrA	1.03	1.12	1.12	1.07	0.86	1.05	1.03	1.13
JW3809	rmuC	1.14	1.11	1.06	0.99	1.08	0.89	1.02	1.1
JW3849	yihQ	1.04	1.29	1.16	1.13	1.03	0.71	1.17	1.22
JW3892	yiiR	1.2	1.2	1.07	1.02	0.99	0.75	1.02	1.12
JW3990	yjbA	0.9	0.94	0.91	1.22	0.93	0.96	1.14	1.09
JW4025	yjcD	1.18	1.19	1	0.99	1.12	0.73	1.19	1.15
JW4069	phnA	1.04	1.06	0.69	0.98	1	0.84	1.07	1.11
JW4101	yjeH	0.98	0.91	0.8	0.95	0.94	0.83	0.93	0.91
JW4136	yjeB	1.39	1.66	1.06	0.95	1.3	0.76	1.5	1.23
JW5965	yicS	1.03	1.05	0.95	0.92	0.93	0.7	1.05	1.09
JW3688	mdtL	1.2	1.18	1	0.99	1.23	0.75	1.12	1.08
JW3737	yifE	1.07	1.93	1.27	1.4	1.06	0.78	1.13	1.3
JW3830	yihD	1.2	1.13	1.11	0.99	1.1	0.8	1.16	1.11
JW3850	yihR	1.18	1.05	1.15	0.99	1.17	0.83	1.21	1.15
JW3893	yiiS	1.13	1.03	1.01	0.93	0.98	0.78	0.97	0.97
JW3965	yjaH	0.96	1.08	1.1	1.02	0.99	0.91	1.06	1.1
JW3998	yjbI	1.14	1.16	1.01	0.96	1.15	0.76	1.14	1.08
JW4026	yjcE	1.07	1	1	0.95	1.02	0.82	1.08	1.11
JW4070	yjdA	1.04	0.76	0.72	0.89	0.98	0.61	0.89	0.91
JW4105	yjeJ	1.15	1.06	1.13	0.98	1.13	0.79	1.22	1.16
JW4138	rlmB	0.82	1.06	0.99	0.96	0.89	0.87	1.14	1.14
JW3640	ade	1.09	1.07	1	0.94	1	0.99	1.04	1.13
JW3690	yieE	1.05	1.13	0.98	1.03	1.01	0.98	1.01	1.14
JW3738	yifB	0.97	1.07	0.97	0.94	0.94	0.82	0.99	1.12
JW3834	yihG	1.06	1.45	1.22	1.25	1.11	0.81	1.08	1.22
JW3852	yihT	1.05	1.03	1	0.98	0.97	0.75	1.03	1.09
JW3899	yiiU	1.06	1.59	1.35	1.34	1.1	0.73	5.33	1.28
JW3972	yjaB	1.02	0.98	0	0.9	1.05	0.65	1.05	0.94
JW4005	yjbJ	1.19	1.19	0.99	0.99	1.08	0.81	1.03	1.14
JW4027	yjcF	1.09	0.94	0.92	0.88	1.03	0.79	0.93	0.97
JW4076	adiC	1.11	1.27	1.13	1.01	1.15	0.78	1.13	1.12
JW4106	yjeK	0.84	0.63	0.77	0.83	0.83	0.55	0.78	0.75
JW4139	yjfI	1.22	1	1.13	0.96	1.16	0.91	1.35	1.15
JW3651	yidG	1.17	0.92	0.94	0.92	1.04	0.89	1.06	1.12
JW3691	yieF	1.24	1.12	0.98	1.02	1.11	0.84	1.07	1.07
JW5597	rffC	0.82	0.78	1.66	1.01	0.8	0.93	1.02	1.41
JW3837	yihI	1.15	0.84	0.97	0.91	0.85	0.61	0.99	1.03
JW3853	yihU	1.06	1.11	1.02	1.02	0.99	0.7	1.01	1.1
JW3908	yiiX	1.03	0.78	0.64	0.88	0.97	0.62	0.9	0.9
JW3982	yjbC	1	0.99	1.09	0.91	0.99	0.79	1.05	1.18
JW4007	yjbL	1.19	1.03	1.1	0.92	1.17	0.66	1.17	1.12
JW4028	actP	1.06	0.91	0.99	0.9	0.97	0.66	0.96	0.9
JW4082	yjdF	1.12	1.02	0.92	0.98	1.09	0.76	1.03	1.03
JW4118	yjeN	1.17	1.03	1.1	0.95	1.1	0.79	1.15	1.07
JW4140	yjfJ	1.43	1.28	1.32	0.96	1.3	0.67	1.61	1.33
JW3652	yidH	1	0.77	0	0.58	0.87	0.78	1.02	0.84
JW3692	yieG	1.03	1.55	1.21	1.19	1.01	0.82	1.09	1.21
JW3779	cyaY	1.22	1.31	1.23	0.79	0.93	0.79	1.31	1.26
JW3843	yihL	1.08	1.06	0.93	0.93	0.92	0.74	1.01	1.08
JW3859	yiiD	1.2	1.21	1.08	0.95	1.22	0.72	1.19	1.13
JW3916	yijF	1.4	1.27	1.21	1.04	1.25	0.74	1.2	1.2
JW3983	yjbD	1.03	0.98	0.83	0.96	0.93	0.87	1.03	0.92
JW4008	yjbM	1.2	1.04	1.03	1	1.17	0.85	1.14	1.04
JW4029	yjcH	1.24	1.09	1.1	0.95	1.08	0.67	1.15	1.13
JW4087	yjdI	1.05	1.15	0.97	0.99	1.05	0.94	1.06	1.11
JW4119	yjeO	0.95	0.69	0.65	0.85	0.93	0.58	0.91	0.88
JW4141	yjfK	1.21	1.28	1.07	1.08	1.2	1.03	1.38	1.2
JW3653	yidI	1.14	0.99	0.9	0.98	1.07	0.98	1.06	1.04
JW3693	yieH	1.03	0.92	0	0.93	1	0.71	0.99	0.94
JW3783	yigA	1.11	1.01	1.03	0.95	1	0.96	1.07	1.14
JW3844	yihM	1.19	1.18	1.06	0.93	1.13	0.68	1.16	1.1
JW3867	yiiG	1.05	1.09	1.02	1.01	1.01	0.85	1.05	1.08
JW3927	yijP	1.08	0.98	0.89	1.01	1.06	0.81	1.05	0.91
JW3986	yjbE	1.26	1.16	1.02	0.97	1.18	0.84	1.19	1.14
JW4017	yjbQ	1.43	1.25	1.22	1.03	1.22	0.8	1.24	1.21
JW4039	yjcO	0.93	0.96	1.03	0.91	0.89	0.64	1.07	1.07
JW4088	yjdJ	1.03	0.73	0.75	0.92	0.93	0.75	1.02	0.95
JW4120	yjeP	1.08	1.03	0.98	1.04	0.83	0.74	0.98	1
JW4142	yjfL	1.08	0.87	0.82	0.97	1.05	0.82	1.14	1.11
JW3654	yidJ	0.93	0.92	1.04	0.88	0.97	0.7	1.07	1.09
JW3694	yieI	1.16	0.92	0.9	0.95	1	1.05	0.99	0.89
JW3785	yigB	1.06	0.95	0.89	0.97	0.92	0.92	1.16	1.12
JW3845	yihN	1	0.96	0.95	0.87	0.81	0.98	0.97	1.06
JW3871	frvA	0.94	0.6	0	0.8	0.86	0.72	0.85	0.58
JW3936	yijD	1.01	1.07	1.04	0.95	0.98	0.84	1.19	1.09
JW3988	yjbG	0.96	0.89	0.88	0.98	0.9	0.92	1.18	0.97
JW4018	yjbR	1.16	1.06	1.11	0.95	1.11	0.64	1.19	1.07
JW4041	yjcP	1.07	1.12	1.1	0.96	0.92	0.73	1.11	1.1
JW4089	yjdK	1.12	1.31	1.2	1.18	1.04	0.77	1.17	1.15
JW4124	yjeS	1.17	1.18	1.03	0.95	1.17	0.87	1.29	1.1
JW4143	yjfM	1.08	0.83	0.82	0.89	0.98	0.61	0.85	0.83
JW3655	yidK	0.95	0.98	0.89	0.99	0.9	0.99	1.02	1.12
JW3695	cbrC	1.22	1.19	1.08	0.97	1.04	0.94	1.16	1.13
JW3790	yigF	1.13	1.12	1.12	0.99	1.01	0.72	1.06	1.11
JW3846	ompL	1.14	1.16	1	1.08	1.04	0.75	1.18	1.14
JW3886	fieF	0.96	0.98	0.87	0.93	0.91	0.96	1.03	1.1
JW5548	nudC	1.03	1.07	0.95	0.97	0.95	0.91	1.07	1.09
JW3989	yjbH	1.15	1.1	1.07	0.99	1.12	0.87	1.05	1.05
JW4022	yjcC	1.1	0.78	0.84	0.89	1.03	0.63	0.84	0.87
JW4043	yjcR	0.98	0.89	0.63	1	0.9	0.77	1.05	1.1
JW4091	yjdL	1.04	0.94	0.97	0.97	1.04	0.99	1.05	0.93
JW4134	yjeT	1.09	0.85	0.75	0.94	0.99	0.84	1.02	0.91
JW4144	yjfC	1.33	0.74	0	0.92	1.21	0.85	1.15	1.08
JW4148	yjfP	1	0.79	0.72	0.88	1.01	0.71	0.88	0.87
JW4179	ytfM	0.98	0.8	0	0.83	0.94	0.53	0.71	0.76
JW4207	yjgI	1.29	1.41	1.11	1	1.11	0.75	1.15	1.26
JW5968	yjhX	1.11	1.08	1.03	0.99	1	0.76	1	1.12
JW4303	yjiR	1.26	1.66	1.11	1.2	1.2	0.81	1.14	1.54
JW4350	ytjB	1.21	1.11	0.95	1.05	1.15	0.76	1.04	1.06
JW0698	phr	1.13	1.13	1.1	0.81	1.06	0.74	1.14	1.08
JW1831	holE	0.97	1.04	0.78	1.09	0.76	0.59	0.67	1.07
JW3835	polA	0.99	1.33	1.29	1.09	1.07	0.76	1.13	1.11
JW4312	hsdM	1.09	0.85	0.79	0.91	1.02	0.62	0.76	0.89
JW0102	hofC	0.97	0.88	0.68	0.86	0.93	0.77	0.82	0.97
JW0306	betT	1.18	1.02	0.94	0.97	1.1	0.69	0.98	1.12
JW4149	ulaR	1.39	1.64	1.06	1.02	1.06	0.62	1.12	1.22
JW4180	ytfN	1.05	0.84	0.75	0.92	1.02	0.73	0.97	0.97
JW4212	yjgD	0.96	0.86	0.73	0.93	0.95	0.77	1.04	1.05
JW4271	yjhR	1.06	1.11	1.06	1.04	0.92	0.66	1.03	1.13
JW4304	yjiS	1.07	0.8	0.81	0.89	1	0.6	0.84	0.87
JW4354	yjjK	1.05	0.91	0.87	1.06	1.03	0.75	0.89	0.86
JW1048	dinI	1.24	1.23	1.08	1.04	1.22	0.71	1.15	1.09
JW1850	ruvA	1.27	3.66	0.89	3.5	0.95	0.41	1.09	1.05
JW4314	mrr	1.02	1.09	1.04	1	1.01	0.82	1.05	1.1
JW0103	hofB	1	0.71	0	0.87	0.97	0.71	0.83	0.87
JW0327	codB	1.01	0.86	0	0.8	0.91	0.63	0.82	1.08
JW4157	yjfY	1.21	1.28	0.8	1.03	1.14	0.72	1.04	1.06
JW4181	ytfP	0.91	1.18	0	1.46	0.93	0.88	0	0
JW4220	yjgR	1.04	0.93	0.88	0.95	1	0.71	0.95	1.01
JW4288	yjiC	1.24	1.25	1.06	1.01	1.02	0.66	1.1	1.15
JW4316	yjiX	1.26	1.15	1.05	0.97	1.12	0.68	1.09	1.1
JW4365	yjjY	1.25	1.15	1.13	0.99	1.26	0.66	1.18	1.11
JW1100	mfd	1.31	1.25	1.21	1.24	1.21	0.8	1.35	1.11
JW1852	ruvC	1.17	6.68	0	7.1	0.73	0.67	0.88	0
JW4004	dinF	0.98	0.84	0.95	0.91	0.88	0.77	0.94	1.08
JW0108	aroP	1.14	1.14	1.06	0.95	1.03	0.67	1.02	1.07
JW0332	cynX	1.23	1.32	1	0.9	1.08	0.71	1.16	1.21
JW4162	yjfZ	0.93	0.66	0	0.81	0.9	0.55	0.51	0
JW4182	yzfA	1.1	1	0	0.89	1.07	0.65	1.11	1.14
JW4258	yjhF	1.26	1.14	1.05	0.97	1.14	0.66	0.99	1.06
JW4292	yjiG	1.16	1.1	0.94	0.98	0.96	0.66	0.89	0.91
JW4336	yjjG	0.96	0.97	0.94	0.95	0.84	0.64	0.9	1.11
JW4366	yjtD	0.96	0.88	0	0.96	0.87	0.58	0.75	0.67
JW1173	umuC	1.46	1.51	1.22	1.02	1.31	0.77	1.3	1.31
JW1854	nudB	0.88	0.79	1.4	0.87	0.5	2.06	0.94	1.02
JW4019	uvrA	0.99	1	0	7.1	0.94	0.86	1.08	1.1
JW4334	holD	0.98	0.94	0.96	0.85	0.94	0.67	0.84	0.77
JW0123	yadG	1.05	0.99	0.82	0.89	0.91	0.55	0.9	1.03
JW0358	tauB	1.29	1.17	1.21	1.07	1.29	0.63	1.24	1.2
JW4167	ytfE	1.04	0.84	0.83	0.91	0.97	0.66	0.96	0.98
JW4186	ytfQ	1.08	1.06	0.95	1.03	1.04	0.62	1.02	1
JW4259	yjhG	1.21	1.03	1	0.97	1.01	0.59	0.89	1.06
JW4340	yjjU	1.01	1.08	1.02	0.96	0.9	0.59	1	1.09
JW0387	sbcC	1.08	1.06	0.85	1.01	1.18	0.71	1.06	0.98
JW1343	recT	1.19	1.04	1.1	1.18	1.18	0.81	1.06	0.97
JW1944	dcm	1.05	0.94	0.95	0.83	0.97	0.67	1.09	1.07
JW4128	mutL	1.15	0.89	1.06	1.08	1.08	0.58	1.13	0.99
JW0018	nhaA	1.2	1.28	1.05	1.03	1.05	0.7	1.19	1.09
JW0147	fhuC	1.18	1.27	1.01	1.04	1.15	0.61	1.13	1.07
JW0359	tauC	1.11	1.14	1.05	0.94	1.1	0.64	1.37	1.1
JW4169	ytfG	1.08	0.85	0.67	0.91	0.96	0.6	1	0.91
JW4193	yjgA	1.11	1.24	1.24	1.06	1	0.71	1.07	1.2
JW4261	yjhI	1.1	1.65	1.3	1.41	1.12	0.76	1.16	1.33
JW4342	yjjW	1.07	0.87	0.9	0.81	0.97	0.45	0.92	1.04
JW0456	priC	1.28	1.16	0.72	1.03	1.13	0.58	1.12	1
JW1355	ydaV	1.25	1.11	1	0.98	1.21	0.94	1.32	1.16
JW1991	sbmC	1.31	1.12	1.08	1	1.17	0.66	1.15	1.09
JW4159	priB	0.97	0.77	0	1.11	0.85	0.6	0.81	0
JW0044	yaaU	1.15	1.19	1.02	0.89	1.26	0.78	1.23	1.09
JW0148	fhuD	0.92	0.65	0.64	0.84	0.78	0.42	0.83	0.87
JW0386	araJ	0.93	0.87	0.88	0.98	0.75	0.53	1.1	1.06
JW4175	ytfJ	1.01	0.9	0.91	0.91	1.01	0.7	0.84	0.9
JW4205	pyrL	1.12	1.18	0.93	0.94	1.03	0.61	1.02	1.07
JW4268	yjhP	1.13	1.23	1.04	0.98	1.04	0.64	0.99	1.09
JW4299	yjiN	1.17	0.91	1.07	0.88	1.16	0.59	1.11	1.06
JW4343	yjjI	1.05	0.9	0.84	0.93	0.96	0.65	0.94	0.94
JW0461	recR	1.05	0.83	0.98	6.96	0.94	0.8	1.13	1.03
JW1602	tus	1.11	1.18	1.04	0.99	1.06	0.61	1.18	1.13
JW2053	alkA	1.11	0.9	0.97	0.94	1.08	0.63	0.97	0.94
JW4216	holC	1.73	0.78	0	7.1	1.8	1.17	0.83	0.88
JW0046	kefC	1.16	1.17	1.04	0.86	1.13	0.94	1.18	1.07
JW0149	fhuB	1	0.82	0.81	0.88	0.96	0.6	0.88	0.89
JW0391	brnQ	1.04	0.88	0.78	1	0.99	0.66	0.82	0.82
JW4177	ytfL	1.01	1.09	1.09	1.05	1.12	0.74	1.07	1.06
JW4206	yjgH	0.98	0.64	0	0.77	0.92	0.66	0.61	0.63
JW4269	yjhQ	1.1	1.05	0.88	1	1.08	0.7	1	1.02
JW4300	yjiO	0.97	0.78	0.64	0.88	0.95	0.59	0.78	0.85
JW4348	yjjJ	0.97	0.7	0.6	0.82	0.85	0.53	0.89	0.92
JW0674	seqA	1.18	0.99	0.75	1.19	0.97	0.94	1.12	1.24
JW1752	topB	1.33	1.61	1.13	1.06	1.24	0.76	1.19	1.11
JW2200	alkB	1.02	0.66	0	0.85	0.97	0.63	0.76	0.73
JW4311	hsdS	1.03	0.73	0	0.89	0.94	0.6	0.78	0.76
JW0069	setA	0.97	0.69	0	0.84	0.85	0.55	0.83	0.85
JW0195	metN	1.02	0.79	0.87	0.91	1	0.74	0.86	0.84
JW0438	mdlA	1.13	0.97	0.68	0.91	1.7	0.65	1.12	1.07
JW0441	amtB	1.17	1.11	1.06	1.02	1.19	0.76	1.23	1.18
JW0579	fepE	1.22	1.27	1.12	0.97	1.25	0.84	1.17	1.11
JW0077	ilvH	1.05	1.07	1.03	1.08	1	0.8	1.08	1.11
JW0593	ybdL	1.28	1.71	1.14	1.03	1.27	0.84	1.33	1.11
JW1253	trpB	0.82	0.83	0.79	1.14	0.88	0.72	0.79	0
JW1391	paaI	1.31	1.12	1.12	1.03	1.19	0.75	1.27	1.15
JW1736	astA	1.25	1.03	1.11	0.96	1.19	0.74	1.15	1.09
JW2414	cysM	1.46	1.63	1.32	0.99	1.31	0.7	1.74	1.54
JW2839	ygeX	0.97	0.87	0.82	0.93	0.95	0.67	1.02	1.04
JW3645	ilvN	1.13	1.2	1.06	1	1.16	0.77	1.12	1.22
JW3910	metB	1.09	1.14	0.96	0.88	0.99	0.57	1.07	1.16
JW0451	acrB	7.24	5.38	1.92	1.19	2.32	1.72	1.97	1.36
JW0580	fepC	1.09	1.07	1.06	1.04	1.01	0.59	1.27	1.12
JW0232	proB	1.24	1.04	0.95	1	1.1	1.05	1.24	1.17
JW0854	ltaE	1.24	1.2	1.11	0.93	1.25	0.76	1.17	1.14
JW1255	trpD	1.18	0.98	1.12	0.92	1.22	0.72	1.16	1.13
JW1392	paaJ	1.21	1.17	1.09	0.98	1.3	0.8	1.2	1.14
JW1750	gdhA	1.22	1.11	1.05	1.01	1.21	0.76	1.07	1.05
JW2029	wcaL	1.26	0.97	1.12	0.91	1.2	0.65	1.2	1.14
JW2535	glyA	1.33	1.01	1.1	1.21	1.01	3.64	1.05	1.05
JW2880	serA	1.08	1.16	0.94	0.81	0.96	0.73	1.16	1.17
JW3646	ilvB	0.99	1.05	0.96	0.95	1.05	0.74	1.06	1.14
JW3929	argE	1.07	1.11	1.03	0.97	1.06	0.76	1.11	1.2
JW0454	kefA	1.23	1.08	1.07	1.01	1.19	0.92	1.13	1.13
JW0002	thrB	1.15	0.81	0	0.73	0.97	0.72	1.05	0.94
JW0233	proA	1.46	1.3	1.02	1.03	1.22	1.01	2.19	1.31
JW0890	serC	1.09	1.07	0.94	0.9	0.96	0.74	1.17	1.11
JW1256	trpE	1.26	1.11	1.16	1.02	1.2	0.81	1.4	1.22
JW1394	paaX	1.4	1.23	1.15	0.97	1.27	0.7	1.25	1.2
JW1789	yeaU	1.26	1.15	1.11	1	1.14	0.71	1.23	1.22
JW2043	wcaB	1.1	1.03	1.09	0.85	1.11	0.74	1.08	1.07
JW2537	glnB	1.22	1.17	1.15	0.96	0.95	0.68	1.36	1.24
JW2975	metC	1.13	1.84	1.29	1.49	1.19	0.8	1.23	1.27
JW3722	asnA	1.06	1.32	1.2	1.21	1.07	0.87	1.12	1.16
JW3932	argH	1	1.04	0.98	1	1.03	0.96	1.07	1.2
JW0473	copA	1.2	1.2	1.02	0.96	1.26	0.91	1.12	1.15
JW0036	caiC	1.2	1.14	1.02	0.98	1.27	0.83	1.11	1.12
JW0253	mmuM	1.06	0.96	0.99	0.97	0.99	0.76	0.95	1.13
JW0891	aroA	0.94	0.76	0	1.03	0.87	0.72	0.83	0.8
JW1295	puuE	1.2	0.97	1.15	0.92	1.2	0.7	1.25	1.15
JW1576	speG	1.15	1.13	1.08	0.9	1.09	0.73	1.13	1.16
JW2001	hisG	1.16	1.11	1.05	0.89	1	0.73	1.24	1.14
JW2316	usg	1.02	0.89	0.76	0.74	0.96	0.6	1.26	1.15
JW2580	pheA	1.15	1	1.03	0.97	1.23	0.75	1.02	0.96
JW3194	nanA	0.96	1.27	1.15	0.97	0.92	0.69	1.14	1.14
JW3742	ilvM	1.03	1.02	0.94	1.03	1.05	0.93	1.11	1.17
JW3973	metA	0.94	0.68	0	0.82	0.9	0.58	0.62	0.65
JW0475	ybaT	1.19	0.92	1.1	0.98	1.23	0.74	1.1	0.96
JW0070	leuD	1	0.77	0.45	0.83	0.88	0.6	0.54	0.7
JW0266	argF	1.09	1.06	1.04	0.96	1.11	0.73	1.03	1.11
JW0911	aspC	1.09	0.93	0.91	0.94	0.9	0.6	1.03	0.66
JW1383	paaA	1.25	1.04	1.03	1.01	1.19	0.79	1.19	1.13
JW1683	aroD	0.93	1.44	0.84	1.22	0.86	0.48	1.04	1.26
JW2002	hisD	1.21	1.26	1.1	0.96	1.21	0.88	1.16	1.15
JW2326	aroC	1.12	0.8	0	1.06	1.08	0.76	0.96	0.72
JW2581	tyrA	1.12	1.03	0.99	0.92	1.09	0.76	1.12	1.12
JW3242	aroE	0.91	0.94	1	1.09	0.86	0.67	0.9	1.13
JW5606	ilvE	1.05	1.17	0.96	0.95	1.01	0.9	1.06	1.14
JW3979	metH	0.94	0.79	0	0.9	0.93	0.87	1.01	0
JW0479	ybbL	1.24	1.11	1.1	0.97	1.19	0.73	1.11	1.11
JW0071	leuC	1.16	0.86	0.96	0.92	1.02	0.61	1.06	1.04
JW0377	proC	0.92	1.12	1.12	1.19	0.91	0.98	1.05	1.03
JW0989	wrbA	1.18	1.11	1.01	0.95	1.14	0.83	1.12	1.13
JW1384	paaB	1.4	1.15	1.09	1.01	1.23	0.82	1.29	1.15
JW1694	aroH	1.14	1.1	0.94	0.96	1.17	0.83	1.14	1.14
JW2003	hisC	1.18	1.05	0.93	0.92	1.03	0.71	1.22	1.1
JW2337	sixA	1.4	1.27	1.02	1.01	1.2	0.59	1.29	1.16
JW2582	aroF	1.19	1.08	1.04	0.95	1.23	0.88	1.16	1.1
JW3322	argD	1.02	1.04	1.1	1.16	0.97	0.59	1.16	1.12
JW3745	ilvA	1.02	1.16	1.03	0.98	1.04	0.96	1.12	1.18
JW3984	lysC	1.09	0.91	0.91	0.94	0.95	0.67	1.14	1.17
JW0484	ybbA	1.34	1.11	1.1	1.04	1.26	0.8	1.24	1.26
JW0073	leuA	1.03	1.1	0.99	0.96	1.02	0.69	1.03	1.1
JW0379	aroL	1.25	1.36	1.03	1.01	1.12	0.59	1.17	0.94
JW1046	solA	1.07	1.29	1.03	0.83	1.06	0.73	1.15	1.16
JW1385	paaC	1.22	1.05	0.97	0.93	1.24	0.7	1.07	0.95
JW1733	astE	1.14	0.94	0.91	0.85	1.16	0.6	1.16	1.11
JW2007	hisF	0.94	1.04	1	0.61	0.76	0.58	1.06	0.98
JW2370	oxc	1.26	1.04	1.03	0.94	1.24	0.71	1.07	0.94
JW2786	argA	1.37	1.29	1.12	0.98	1.22	0.75	1.23	1.17
JW5652	avtA	1.06	0.95	0	1.01	1.11	0.89	0.97	0.91
JW3805	metE	1.06	1.15	0.99	0.96	1.07	0.84	1.04	1.14
JW4013	alr	1.03	1.04	0.97	0.98	1.07	0.91	1.03	1.16
JW0576	fes	1.16	1.11	0.98	0.99	1.16	0.79	1.07	1.05
JW0074	leuL	1.02	1.12	1.03	0.97	1.05	0.75	1.03	1.1
JW0381	aroM	1.12	0.79	0.88	0.99	1	0.76	1.02	1
JW1252	trpA	0.88	0.76	1.22	1.37	0.87	0.44	1.15	1.21
JW1387	paaE	1.08	1.03	0.99	1.02	1.06	0.75	1.15	1.14
JW1734	astB	1.66	1.29	1.27	1.06	1.51	0.61	1.19	1.11
JW2008	hisI	1.17	0.95	0.96	0.88	1.04	0.59	1.12	1.08
JW2407	cysK	1.17	0.89	1.01	0.97	1.07	0.77	1.12	1.05
JW2806	lysA	1.2	1.1	1.11	1.05	1.26	0.86	1.2	1.15
JW3582	cysE	1.14	1.11	0.92	0.97	1.05	0.63	1.23	1.06
JW3841	glnA	1.11	0.94	0.9	1.21	0.99	0.59	1.75	1.14
JW4014	tyrB	1.06	0.94	0.86	0.9	0.98	0.85	1.03	1.13
JW4351	serB	1.01	0.85	0.97	1.03	0.82	0.76	0.91	0.96
JW0578	entF	1.13	1.19	1.03	1	1.06	0.75	1.17	1.2
JW0758	bioB	1.3	1.99	1.06	1.12	1.21	0.69	1.16	1.52
JW0810	moeB	1.22	1.21	1.01	1.07	1.13	0.82	1.19	1.04
JW2187	ccmC	1.02	1.04	1	0.84	0.77	0.58	1.16	1.17
JW2558	nadB	1.09	1.14	1.02	1.23	1.03	0.92	1.2	1.2
JW3198	sspA	0.87	0.72	0.72	0.96	1.02	0.79	1.12	1.33
JW3942	coaA	0.84	0.88	0.61	1	0.84	0.66	0.8	0
JW0231	phoE	1.21	1.11	1.13	1.01	1.17	0.9	1.16	1.18
JW0922	ycbR	1.33	1.26	1.14	1.08	1.24	0.79	1.33	1.24
JW1062	flgD	1.17	1.05	1.05	1.09	1.18	0.9	1.11	1.1
JW4355	slt	1.12	1.02	1.51	1.04	1.09	0.74	5.33	1.46
JW0585	entC	1.15	0.96	1	0.98	1.08	0.77	1.09	1.02
JW0759	bioF	1.19	1	1	0.93	1.17	0.72	1.22	1.11
JW0811	moeA	1.05	0.93	0.94	0.99	1.02	0.67	0.95	0.92
JW1801	pabB	1.03	0.91	1.1	0.89	0.98	0.69	1.18	1.08
JW2188	ccmB	0.99	0.77	0	0.84	0.95	0.59	0.83	0.81
JW2566	trxC	1.05	0.89	0.89	0.96	1.08	0.76	0.91	0.94
JW3323	pabA	1.21	0.97	1.17	0.9	1.18	0.72	1.17	1.13
JW3953	thiH	1.06	1.01	1.07	1.1	0.86	0.78	1.03	1.11
JW0372	ddlA	0.99	1.65	1.42	1.4	1.15	0.74	1.18	1.31
JW1022	csgE	1.07	0.97	0.86	0.92	0.89	0.69	1.14	1.1
JW1063	flgE	1.04	1.15	0.85	0.9	1	0.87	1.08	1.14
JW0051	pdxA	1.02	0.91	0.84	0.88	0.99	0.66	0.9	1.01
JW0586	entE	1.05	1.58	1.2	1.45	1.08	0.64	1.12	1.28
JW0760	bioC	1.27	1.16	1.14	1.03	1.24	0.74	1.3	1.16
JW0833	grxA	1.14	1.02	0.83	1.02	1.05	0.6	1.1	1.11
JW1969	cobT	1.26	1.35	1.12	1.2	1.17	0.78	1.26	1.17
JW2255	menE	1.14	0.97	1	1.01	0.96	0.78	1.04	1.04
JW2663	gshA	0.55	0.45	0	1	0.69	0.38	0	0
JW3775	hemX	1.2	1.46	1.13	1.06	1.15	0.79	1.12	1.15
JW3957	thiE	1.03	1.16	0.94	0.98	0.97	0.84	1	1.11
JW0431	ppiD	2.01	1.09	1.17	1.02	2.57	0.85	1.19	1.17
JW1024	csgB	1.04	1.14	1.04	1	1.09	0.88	1	1.11
JW1064	flgF	1.7	0.9	1.29	0.56	1.32	0.26	1.29	1.35
JW0105	nadC	0.94	1.1	1.06	1.19	0.91	0.65	1.07	1.16
JW0587	entB	1.06	0.86	0.88	1.06	1	0.81	0.95	0.96
JW0761	bioD	1.17	0.87	0.93	1.1	1.16	0.85	1.04	0.98
JW0914	pncB	1.29	1.26	1.04	0.96	1.11	0.72	1.17	1.15
JW1970	cobS	1.24	1.1	1.11	0.99	1.05	0.76	1.09	1.08
JW2256	menC	0.9	0.74	0	0.85	0.93	0.62	0.87	0
JW2783	ygdL	1.18	1	1.18	1.02	1.19	0.84	1.16	1.13
JW5581	ubiE	3.76	0.46	1.16	1.06	0.84	0.46	1.02	1.4
JW3958	thiC	1.06	1.23	1.14	1.06	0.89	0.87	1.12	1.13
JW0519	sfmA	1.05	1.08	1	0.78	1.01	0.71	1.14	1.13
JW1025	csgA	1.18	1.09	1.14	0.99	1.23	1.02	1.26	1.17
JW1065	flgG	1.05	1.09	0.97	0.85	0.85	0.7	1.14	1.15
JW0129	panC	0.72	0.63	0.87	0.53	0.64	0.37	0.81	0.92
JW0623	lipA	1.19	1.43	0.97	1.03	1	0.64	1.12	1.2
JW0765	moaB	1.17	1.24	1.06	0.96	1.1	0.71	1.13	1.22
JW1331	abgB	1.46	1.78	1.36	1.29	1.36	0.72	0.89	1.2
JW1971	cobU	1.02	0.89	0.93	0.94	0.96	0.64	0.88	0.9
JW2857	idi	1.15	1.24	0.98	0.97	1.09	0.8	1.11	1.11
JW3820	fre	1.44	1.13	0.96	0.98	1.21	0.76	1.2	1.19
JW4349	lplA	0.97	1.01	0.87	0.91	0.98	0.7	0.81	0.85
JW0520	sfmC	1.21	1.24	1.08	1.02	1.26	0.86	1.19	1.12
JW1057	flgN	1.19	1.05	1.15	1.06	1.25	0.79	1.32	1.12
JW1067	flgI	1.31	2.12	0.97	1.27	1.26	0.84	1.21	1.37
JW0130	panB	1.02	0.89	0.81	0.89	1	0.62	0.86	0.93
JW0633	cobC	1.39	1.19	1.05	0.96	1.16	0.7	1.08	1.14
JW0766	moaC	1.09	1.01	1	0.98	1.01	0.81	1.04	1.11
JW1388	paaF	1.08	0.96	0.97	0.91	1.09	0.62	1.04	0.96
JW2041	wcaD	0.95	0.84	0.73	0.93	0.97	0.74	0.93	0.88
JW2317	pdxB	1.03	1.01	0.82	0.72	0.92	0.58	1.22	1.12
JW2863	fldB	1.09	0.97	0.89	0.87	0.91	0.57	1.03	1.07
JW3829	mobA	1.05	0.99	0.89	0.83	0.91	0.56	1.02	1.11
JW0135	htrE	1.07	0.9	1.01	0.94	1.04	0.64	1.06	1
JW0628	rlpA	1.16	1.02	1.15	1	1.21	0.95	1.08	1.15
JW1059	flgA	0.8	0.89	1	1.05	0.79	0.83	1.09	1.03
JW1068	flgJ	1.17	1.07	1.06	0.98	1.21	0.86	1.25	1.17
JW0413	thiI	1.2	1.17	1.13	1.02	1.02	0.73	1.05	1.14
JW0733	nadA	0.91	0	0	0.77	0.45	0	1.13	0.98
JW0767	moaD	1.16	1.17	1.11	1	1.19	0.75	1.11	1.11
JW1389	paaG	1.14	0.98	1	0.92	1.11	0.71	1.06	0.78
JW2091	thiM	1.01	1.04	1.03	1.1	1.02	0.77	1.08	1.14
JW2429	hemF	1.1	0.99	1	0.99	1.08	0.59	1.06	1.09
JW2874	visC	1.09	1.09	0.99	0.86	0.99	0.81	1.21	1.19
JW3900	rraA	1.04	1.08	0.92	0.99	1.01	0.93	0.97	0.96
JW0192	rcsF	0.99	0.92	0.98	0.89	0.94	0.62	0.87	0.95
JW0707	ybgP	1.19	1.06	1.16	0.97	1.19	0.73	1.29	1.2
JW1060	flgB	1.15	1.1	1.13	1.03	1.22	0.95	1.15	1.1
JW1069	flgK	1.05	1.14	1.04	0.9	0.96	0.76	1.31	1.11
JW0415	panE	1.07	1.13	1.01	1.06	1.07	1.05	1.04	0.96
JW0757	bioA	1.17	1.12	1.01	0.88	1.19	0.65	1.14	1.13
JW0768	moaE	1.05	1.41	1.03	1.1	1.1	1.03	1.16	1.17
JW1628	pdxY	1.09	1.1	0.85	0.92	1.07	0.97	1.14	1.17
JW2186	ccmD	1.12	1.09	1.01	1.03	1.14	0.86	0.98	0.94
JW2548	pdxJ	0.71	0.78	1.1	1.22	0.63	0.4	1.43	1.29
JW2914	gshB	0.53	0.8	0	1.27	0.64	0.6	0.85	0
JW3901	menA	1.03	1.07	0.96	0.9	0.96	0.68	1.08	1.11
JW0230	crl	1.18	0.89	0.94	1.12	1.15	0.91	1.01	1.13
JW0709	ybgD	1.18	1.01	1.05	0.98	1.23	0.9	1.17	1.14
JW1061	flgC	0.91	0.82	0.77	0.94	1.04	0.74	0.83	0
JW1093	nagZ	1.36	1.27	1.12	1.01	1.15	0.82	5.33	1.35
JW1496	ydeQ	1.41	1.34	1.15	1	1.2	0.91	1.17	1.12
JW1869	flhB	0.99	0.85	0.86	1.04	1	0.91	0.78	0.86
JW1923	fliG	1.22	1	1.11	0.98	1.17	0.93	1.2	1.11
JW1935	rcsA	1.18	0.78	0.8	1.06	1.1	0.87	1	0.92
JW3112	yraI	1.05	1.91	1.26	1.52	1.13	0.83	1.18	1.31
JW3604	rfaS	0.92	0.69	0	0.85	0.89	0.65	0.61	0.75
JW5599	rffD	1.03	0.78	1.06	0.94	0.97	0.84	5.33	0.98
JW4277	fimA	1.03	0.79	0	1.01	0.99	1.02	0.94	0.93
JW0462	htpG	1.23	0.99	1.06	1	1.17	0.95	1.17	1.11
JW1283	sapF	1.21	0.68	0.73	1.1	0.95	0.43	1.16	0.93
JW1876	cheW	0.99	0.74	0	0.94	0.98	0.83	0.91	0.73
JW2764	syd	1.23	1.01	1.09	1.06	1.28	0.98	1.18	1.11
JW1500	hipA	0.84	0.79	0.71	0.96	0.97	0.95	0.95	0.9
JW1880	flhC	1.09	1.13	1.01	0.96	1.12	0.92	1.2	1.09
JW1925	fliI	1.16	1.36	0.93	1.28	0.98	0.65	1.03	1.15
JW2020	wbbH	1.22	1.09	0.9	0.99	1.15	1.18	1.17	1.09
JW3175	mtgA	1.18	0.95	1.04	1.05	1.16	0.94	1.14	1.02
JW3605	rfaP	1.54	0	0	0.91	0.75	5.01	1.04	0.81
JW5598	rffG	1.1	1.21	1.17	1.06	1.12	0.95	1.06	1.08
JW4279	fimC	1.1	1.22	1.24	1.27	1.19	0.79	1.15	1.21
JW0598	ahpC	1.32	1.32	1.18	1.12	1.35	1.2	1.22	1.09
JW1417	trg	1.25	1.13	1.08	1.04	1.26	1.05	1.24	1.08
JW1878	motB	1.05	1.04	0	0.91	1.01	0.93	1.18	1.07
JW2861	dsbC	1.4	1.09	1.56	1.05	1.27	0.98	1.04	1.52
JW1633	slyB	1.23	0.95	0.99	0.98	1.13	0.83	0.87	0.94
JW1905	fliY	1.37	1.23	1.11	1.05	1.23	0.86	1.34	1.12
JW1927	fliK	1.08	1.11	0.63	0.93	1.04	1.11	1.16	1.05
JW2022	rfbX	1.11	0.86	1.36	0.99	1.05	1.41	5.33	0.99
JW3594	rfaD	1.21	0.26	0.59	0.99	0.35	1.16	0.89	0.65
JW3763	rffH	1	0.65	1.49	1.03	0.97	0.65	0	1.01
JW4281	fimF	1.17	0.99	0.84	1.04	1.04	0.87	1.09	0.93
JW0941	sulA	1.23	0.81	1.14	1.05	1.2	0.83	1.33	1.06
JW1477	osmC	0.59	0.78	0.95	1.35	0.43	0.68	1.14	1.16
JW1879	motA	0.91	0.62	0	0.75	0.8	0.59	5.33	0
JW2988	ygiS	1.01	0.71	0.78	1.15	0.98	1.04	0.85	0.95
JW1660	ydhU	1.22	1.01	1.05	1.06	1.17	1	1.14	1.08
JW1908	fliC	1.18	0.99	0.99	1	1.16	1.08	1.24	1.13
JW1928	fliL	1.1	1.03	0.71	1.02	0.99	1	1.2	1.06
JW2163	spr	0.97	0.69	1.03	0.94	0.78	6.16	5.33	1.26
JW3595	rfaF	1.35	0	0	0.95	0.62	1.05	0.89	0.8
JW3607	rfaQ	1.21	0.62	0	1.22	1.14	1.21	0.91	0.81
JW3770	rffM	1	0.77	1	0.97	0.96	0.89	0.97	1.14
JW4283	fimH	0.97	0.77	0	0.95	0.99	1.04	0.95	0.78
JW0985	cbpA	1.1	1.07	1.09	1.21	0.96	0.8	1.22	1.32
JW1561	dicC	1.27	1.07	1.1	1.02	1.29	0.97	1.24	1.08
JW1886	otsB	1.22	1.28	1.1	1.09	1.24	0.7	1.27	1.1
JW3142	secG	1.03	1.08	1	1.18	1.02	0.95	1.01	1.11
JW1698	nlpC	1.17	0.82	0.73	1.11	1.14	1.06	1.13	0.91
JW1909	fliD	1.17	1.07	1.03	0.96	1.16	1.12	1.18	1.09
JW1929	fliM	1.11	1.03	0.66	0.97	1.05	1.04	1.19	1.08
JW2336	yfcV	1.14	0.93	1.06	1.08	1.08	0.76	0.99	0.95
JW3597	rfaL	1.12	1.07	1.09	0.99	0.97	0.86	1.13	1.04
JW3818	rfaH	1.65	0.68	0	1.15	0.99	1.27	0.63	0
JW1165	minC	0.97	2.2	1.34	1.68	1.26	1.13	1.16	0.9
JW1566	dicB	1.03	0.69	0	0.97	1	0.86	0.95	0.8
JW2183	ccmG	1.29	1.17	1.01	1	1.15	0.89	5.33	1.02
JW3146	rrmJ	1.05	0.94	0.7	1.02	0.78	0.33	1.25	1.23
JW1728	osmE	1.07	0.73	0.85	0.89	1	0.62	0.71	0.85
JW1910	fliS	0.77	0.74	0.98	1.28	0.65	0.92	1.26	1.1
JW1930	fliN	0.93	0.65	0	0.98	0.85	0.72	0.86	0.91
JW2428	amiA	1.07	1.18	0	1.04	0.9	0.93	1.02	1.03
JW3600	rfaY	1.16	1.08	0.96	1.18	1.06	0.98	1.05	0.94
JW4097	cutA	1.05	0.73	1.07	0.93	1.02	0.8	0.92	0.91
JW0014	dnaJ	1.29	2	1.25	1.41	1.15	0.99	1.12	0.95
JW1236	oppB	1.17	1.32	1.06	1.03	1.11	1.01	1.34	1.16
JW1720	cedA	1.16	0.99	1.08	1.13	0.98	0.98	1.24	1.05
JW2465	bcp	1.15	1.19	0.98	1.32	1.07	0.89	1.22	0.97
JW3286	gspC	1.07	1.1	0.98	1.18	1.03	0.98	1.18	1.07
JW1844	lpxM	1.22	1.06	1.89	1.15	1.24	7.03	0	0.77
JW1911	fliT	1.1	1.07	0.96	0.97	1.02	0.8	1.16	1.13
JW1932	fliP	1.2	0.88	1	1	1.16	0.9	1.11	1.07
JW2601	smpB	1.31	1.43	0.86	1.34	1.14	0.59	0.83	1
JW3601	rfaJ	1.27	1.05	0.98	0.98	1.16	1.05	1.1	1.06
JW3758	rfe	1.13	0.82	0.92	0.93	1.02	1.05	0.9	1.09
JW4103	groL	0.97	0.66	0.75	0.93	1	0.67	0	0
JW0303	betA	1.02	0.89	0.87	0.94	1.05	0.78	0.94	1.01
JW1239	oppF	1.3	1.09	1.24	1	1.2	0.78	1.12	0.89
JW1721	katE	1.18	0.89	0	0.91	1.04	0.83	1.13	0.98
JW2510	hscA	0.93	0.95	1.1	0.41	0	0.23	1.06	1.21
JW3288	gspE	1.12	0.98	0.96	1.38	1.05	0.92	1.81	0.98
JW1868	flhA	1.21	0.97	0.98	1.13	1.23	1.12	1.21	1.16
JW1922	fliF	1.19	0.97	0.99	1.03	1.18	0.96	1.09	1
JW1933	fliQ	1.2	0.91	1.06	1.05	1.2	1.19	1.19	1.11
JW2982	yqhH	1.16	0.93	0.99	0.96	1.1	1.06	1.17	1.09
JW3602	rfaI	1.35	0.92	0	1.12	1.07	1.18	0.97	0.88
JW5600	rffE	1.07	0.85	1.02	0.98	0.94	0.89	0.99	1.12
JW4192	mpl	1.19	0.88	1.17	0.99	1.12	0.8	0.81	0.89
JW0304	betB	1.11	0.99	1.03	1.04	1.04	0.99	1	1.07
JW1275	osmB	1.21	0.81	0.83	1.05	1.05	1.03	1.15	1.02
JW1873	cheR	1.29	1.11	0.92	1.05	1.2	1.17	1.28	1.11
JW2654	proX	0.95	1.02	0.98	1.03	0.79	1.21	1.27	1.01
JW3289	gspF	1.13	0.86	0.79	0.89	1.02	0.83	1.15	1.03
JW3290	gspG	1.33	1.05	1.13	1.09	1.24	1.03	1.1	1.13
JW3684	trmE	1.47	0.79	1.04	1.32	1.21	1.02	0.82	0.86
JW0495	gcl	1.5	1.13	1.21	1.01	1.34	0.81	1.15	1.17
JW0987	agp	1.26	1.02	1.17	0.93	1.14	0.83	1.15	1.19
JW1595	pntA	1.4	1.43	1.15	1.05	1.23	0.81	1.17	1.22
JW2025	rfbD	1.35	1.18	1.01	1.01	1.08	0.95	1.11	1.11
JW2487	ppx	1.38	0.93	1.12	1.05	1.07	0.92	1.07	1.11
JW2734	cysJ	1	0.99	1.03	1.1	0.87	1	1.15	1.23
JW2924	ansB	1.08	1.64	1.32	1.39	0.99	0.58	1.11	1.3
JW3300	chiA	1.31	1.05	1.07	1.1	1.07	1	1.07	1.2
JW3794	pldA	1.07	0.98	1.07	0.99	0.85	0.89	1.02	1.15
JW4034	nrfD	1.13	0.91	1.02	0.99	1.01	0.93	0.95	0.9
JW3291	gspH	1.2	0.92	1.11	0.94	1.07	0.85	1.14	1.13
JW0116	speD	1.25	0.98	1.09	0.94	1.09	0.75	1.07	1.05
JW0510	ybcF	1.29	0.93	1.17	0.97	1.06	0.79	1.09	1.07
JW0999	putA	1.05	1.45	1.3	1.31	0.91	0.5	1.1	1.23
JW1611	hdhA	1.3	1.05	1.14	0.96	1.15	0.76	1.13	1.17
JW2026	rfbB	1.48	0.96	1.1	1.01	1.18	0.8	1.1	1.15
JW2525	hcaB	1.33	0.97	1.13	1	1.12	0.81	1.08	1.01
JW2759	gudX	1.39	1.16	1.11	1.02	1.17	0.81	1.16	1.15
JW2946	glcD	1.41	1.04	0	0.98	1.07	0.97	1.14	1.11
JW3414	ugpQ	1.28	1.05	0.93	1.13	0.97	0.75	1.08	1.12
JW5584	pldB	1.13	0.96	0.99	1.06	0.92	0.93	1.01	1.13
JW4036	nrfF	1.06	0.79	0.86	0.95	0.85	0.78	0.88	0.93
JW3293	gspJ	1.28	0.98	1.12	0.92	1.18	0.85	1.08	1.12
JW0181	ldcC	1.23	1.08	1.13	0.93	0.99	0.82	1.02	1.07
JW0661	nagD	1.21	0.95	1.1	0.94	0.97	0.68	1.12	1.03
JW1005	phoH	1.37	1.06	1.29	1.03	1.18	0.69	1.27	1.16
JW1643	gloA	1.19	0.92	1.07	0.72	0.88	0.35	1.12	1
JW2027	galF	1.1	1.08	0.73	0.95	0.89	0.88	0.84	1.05
JW2636	gabD	1.27	1.1	1.1	0.86	1.13	0.75	1.21	1.16
JW2768	sdaB	1.27	1.1	1.12	0.99	1.14	0.87	1.22	1.15
JW2947	glcC	1.35	1.19	1.03	0.98	1.11	0.75	1.25	1.15
JW3485	gadA	1.16	1.08	1.18	0.99	0.88	0.92	0.97	1.13
JW3913	metF	1.17	1.25	1.01	1.16	1.13	1.12	1.17	0.9
JW4037	nrfG	1.25	0.91	1.13	0.95	1.08	0.9	1.05	1.08
JW3294	gspK	1.39	1.07	1.27	1.04	1.19	0.83	1.11	1.08
JW0202	gloB	1.37	1.37	1.19	1.03	1.22	0.86	1.11	1.05
JW1178	dadA	1.37	1.1	1.32	1.04	1.21	0.74	1.08	1.15
JW1756	ansA	1.39	1.02	1.09	1.04	1.08	0.81	1.08	1.04
JW2033	cpsG	1.01	0.6	0.8	0.86	0.9	0.65	0.82	0.77
JW2720	cysC	1.45	0.81	0.88	1.05	1.14	0.7	0.96	1.03
JW2842	yqeA	1.25	0.92	1.14	1.01	1.09	0.88	1.03	1.08
JW2956	gss	1.21	0.79	0.87	0.77	0.89	0.71	1.04	0.9
JW3553	sgbH	1.12	0.95	1.04	0.96	0.93	0.9	0.98	1.02
JW4053	phnP	1.41	1.42	1.34	1.1	1.29	1.07	1.27	1.17
JW4040	fdhF	1.23	1.06	1.15	1.02	1.01	1.03	1.04	1.12
JW3309	fkpA	1.1	1.11	1.18	1.16	0.89	0.69	0.95	0.98
JW0315	yahI	1.28	1.07	1.26	0.97	1.08	0.87	1.12	1.03
JW0664	nagB	1.13	1.02	1.06	0.96	1	0.96	0.94	0.97
JW1179	dadX	1.2	0.77	1.52	0.8	1.01	0.5	1.28	1.16
JW1803	sdaA	1.46	1.17	1.28	1	1.19	0.73	1.58	1.16
JW2037	fcl	1.3	0.96	1.18	0.97	1.17	0.82	1.17	1.1
JW2721	cysN	1.17	0.85	0.96	0.92	0.99	0.65	0.86	0.92
JW2871	gcvP	1.18	0.74	0	1.07	1.05	0.58	0.99	0.97
JW2972	yghA	1.43	1.11	1.34	0.97	1.11	0.7	1.52	1.19
JW3591	tdh	1.22	1.66	1.35	1.12	1.11	0.67	1.52	1.18
JW3866	fdhD	1.12	0.89	1.09	1	0.96	0.88	1.03	1.09
JW4198	treC	1.26	1.01	1.21	1.03	1.12	0.99	5.33	1.06
JW3324	fic	1.23	0.95	1.13	0.9	1.1	0.79	1.23	1.07
JW0330	cynT	1.2	1.05	1.24	1.1	1.05	1.03	1.28	1.11
JW0680	speF	1.27	0.69	1.09	0.97	1.06	0.71	1.13	1.05
JW1310	ycjU	1.94	2.32	1.42	1.45	1.38	0.53	1.24	1.5
JW2010	ugd	1.12	1.82	1.61	1.39	0.91	0.31	1.14	1.63
JW2038	gmd	1.34	0.85	1.21	0.98	1.19	0.73	1.2	1.13
JW2722	cysD	1.43	1.18	1.19	1	1.16	0.7	1.25	1.12
JW2872	gcvH	1.02	1.07	1.07	0.94	0.75	0.57	1.06	1.05
JW3143	glmM	1.54	0.76	0	0.86	1.03	1.23	1.08	1.08
JW3592	kbl	1.15	1.02	1.09	1.05	1	0.7	1.35	1.18
JW3895	fpr	1.15	0.9	0.85	0.93	0.87	0.7	1.06	1.08
JW4222	idnT	1.18	0.77	0.97	0.85	0.97	0.94	1.05	1.09
JW3513	dppA	1.16	0.93	1.08	1.02	0.93	1.04	1.01	0.95
JW0331	cynS	1.1	0.97	1.18	0.96	0.87	0.62	0.88	1.07
JW0808	ybiY	1.35	0.96	1.14	0.93	1.17	0.73	1.18	1.08
JW1488	gadB	1.18	0.96	1.14	1.07	0.96	0.73	1.18	1.11
JW2023	rfbC	1.46	0.98	1.07	1.02	1.11	0.98	1.31	1.11
JW2233	glpQ	1.33	1.03	1.16	0.96	1.22	0.71	1.09	1.04
JW2732	cysH	1.36	1.02	1.11	0.97	1.09	0.79	1.11	1.05
JW2873	gcvT	1.09	1.04	0.93	0.97	1	0.82	0	0.82
JW3181	gltF	1.33	1.16	1.26	1.04	1.15	0.8	1.18	1.12
JW5594	aslB	1.39	1.16	1.12	1.02	1.29	0.87	1.24	1.18
JW4031	nrfA	1.34	1.03	1.08	1.01	1.12	0.94	1.17	1.14
JW4223	idnO	1.13	0.91	1.06	0.85	0.94	0.74	1.23	1.06
JW0469	ushA	1.36	1.02	1.18	1.06	1.07	1	0.99	1
JW0963	appA	1.3	0.93	1.33	1.04	1.17	0.9	1.25	1.18
JW1594	pntB	1.19	0.81	1.05	1	0.93	0.71	1.04	1.02
JW2024	rfbA	1.2	0.98	1.12	1.04	0.99	0.58	1.17	1.1
JW2363	dsdA	1.2	1.03	0.99	0.99	1.02	0.88	1.49	1.15
JW2733	cysI	1.25	1.12	1.28	1.15	1.03	0.86	1.21	1.18
JW2905	speA	1.34	1.18	1.64	1.04	1.41	0.69	1.24	1.11
JW3192	nanE	1.35	1.01	1.06	1.07	1.05	0.8	1.02	1.05
JW3773	aslA	1.11	0.99	1.06	1.06	0.99	0.96	1.02	1.08
JW4033	nrfC	1.14	1.01	1.11	1.07	1.06	1.07	1.02	1.1
JW4224	idnD	1.02	0.93	1.38	0.91	0.98	1	1.17	1.28
JW4225	idnK	1.43	1.12	1.14	1.11	1.22	1.2	1.14	1.13
JW0442	tesB	1.3	1.11	1.11	1.04	1.1	0.89	1.19	1.13
JW2031	wzxC	1.19	0.94	0.95	0.97	0.99	0.85	0.94	1
JW0156	dgt	1.05	0.92	0.95	1.02	0.89	0.96	1.02	1.03
JW0494	allR	1.02	0.95	1.12	1.1	0.85	0.61	1.1	1.08
JW0762	uvrB	1.3	1.17	1.17	7.1	1.2	0.82	1.1	1.13
JW5727	phnK	1.19	0.93	0.78	0.75	0.87	0.69	1.04	1.02
JW0567	nfnB	1.29	1.06	1.18	0.87	1.16	0.75	1.07	1.14
JW0955	hyaB	1.31	1.06	1.21	0.99	1.22	0.97	1.15	1.15
JW1217	narJ	0.94	1.33	1.24	0.99	0.83	0.5	1.04	1.19
JW4285	uxuA	1.1	0.86	0.99	0.97	1	0.86	0.98	1.03
JW0465	aes	1.32	1.08	1.21	1.02	1.27	0.85	1.12	1.09
JW2218	atoB	1.1	0.81	1.16	1.05	0.87	1.7	1.12	1.06
JW4030	acs	1.24	1.14	1.17	1	1.09	0.84	1.23	1.15
JW0178	rnhB	1.03	0.9	1.06	0.99	0.85	0.88	0.94	1.06
JW0500	allB	1.22	1.03	1.16	0.99	1.13	0.83	1.11	1.17
JW0871	trxB	1.26	0.64	0.66	0.91	0.7	0.27	1.15	0.96
JW4060	phnI	1.15	1	1.09	0.95	0.93	0.84	1.04	1.08
JW0336	lacI	1.12	0.89	0.96	0.97	1.01	0.8	0.89	1.06
JW0606	citX	1.41	1.14	1.28	1.03	1.25	0.75	1.17	1.17
[truncated: 1,915 more rows]

## Sheet: Fig3D_&_FigS1CFGHJKLM
	TMP		CPR		NIT		TET		CHL		MEC		FOX		AMP
Strain	IC_{50} (ng/mL)	Dose-sensitivity n	IC_{50} (ng/mL)	Dose-sensitivity n	IC_{50} (\mug/mL)	Dose-sensitivity n	IC_{50} (\mug/mL)	Dose-sensitivity n	IC_{50} (\mug/mL)	Dose-sensitivity n	IC_{50} (ng/mL)	Dose-sensitivity n	IC_{50} (\mug/mL)	Dose-sensitivity n	IC_{50} (\mug/mL)	Dose-sensitivity n
ydcE	37.1	0.781	10.2	8.42	3.02	4.76	0.856	3.19	2.75	1.74	30.6	3.34	2.15	4.15	2.25	11.8
ykgJ	174	1.53	5.84	2.67	2.63	2.85	0.507	2.67	2.03	2.64	42.3	7.08	2.56	6.81	3.34	9.9
yaiO	193	1.51	5.61	2.13	2.56	2.26	0.456	2.14	1.62	1.7	45.9	5.86	3.01	5.26	3.25	7.98
yaiE	162	1.42	4.37	2.89	2.48	2.71	0.368	2.11	1.33	2.18	40.4	6.97	1.96	6.26	2.48	6.84
ybeL	119	1.11	4.56	1.79	2.12	1.87	0.424	2.63	1.72	1.77	45	7.01	3.07	4.05	3.78	4.82
ybfB	175	1.37	4.37	2.83	2.5	2.63	0.362	2.07	1.3	2.18	40.3	6.55	1.86	6.3	2.39	7.28
ybiA	193	1.36	5.54	3.4	2.62	2.26	0.397	1.93	1.6	2.78	54.3	6.8	2.09	8.32	3.27	10.6
ybjO	151	1.48	5.44	3.04	2.23	2.88	0.554	2.58	2.01	1.9	51.4	6.42	1.98	6.29	2.86	12.4
ycdY	148	1.28	5.44	3.12	2.44	2.64	0.386	2.07	1.51	2.7	46.7	6.21	2.14	6.03	3.41	8.92
yddL	198	1.28	5.48	2.94	2.9	2.22	0.376	2.15	1.16	1.97	58	5.59	2	5.49	2.71	12.3
ydfP	181	1.12	7.52	2.8	3.44	2.11	0.422	2.09	1.73	1.79	51	5.49	3.57	7.59	4.61	7.82
yaiP	221	1.83	4.12	2.74	2.34	2.09	0.38	3.16	2.07	3.14	57.7	3.63	2.34	5.99	3.19	6.56
yajB	176	1.46	4.79	3.52	2.63	2.7	0.39	2.64	1.72	2.13	47.6	7.68	2.15	4.95	2.92	9.93
ylbA	249	1.88	3.67	2.78	8.08	0.851	0.376	3.03	1.82	3.02	42.8	6.71	2.2	5.73	2.99	9.5
ybcH	163	1.45	4.82	2.86	2.7	2.59	0.366	2.08	1.53	2.56	42.4	7.79	2.01	5.74	2.73	9.58
ybeR	173	1.49	5.05	3.45	2.72	3.67	0.448	2.6	2.01	2.4	48.8	4.94	2.25	5.87	3.07	8.23
ybfC	189	1.28	5.53	1.52	2.47	1.52	0.449	2.29	2.02	2.47	58.5	5.21	3.97	21.1	5.23	7.45
ybiJ	86.3	1.36	3.43	2.83	2.34	2.46	0.343	2	1.56	2.28	45.4	7.55	2.34	4.49	3.57	10.9
ybjD	243	1.46	6.3	2.84	3.21	3.03	0.491	2.85	1.2	2.14	61.5	7.43	2.24	5.55	3.72	10.8
yddG	202	1.17	7.5	2.48	3.71	1.88	0.423	1.99	1.96	1.87	55.9	6.41	3.29	4.93	4.24	8.69
ykfB	182	1.39	5.93	2.31	2.63	2.15	0.453	2.04	1.69	1.84	47.1	5.52	3.02	3.93	3.22	7.8
yagW	169	1.52	5.47	2.93	2.63	2.5	0.435	2.24	1.56	2.11	44.4	7.3	2.35	8.22	3.37	7.17
yaiS	216	2.03	5.91	3.92	2.11	2.28	0.59	2.49	2.03	1.92	53	5.52	2.11	9.3	2.75	11
yajD	139	1.4	4.69	3.33	2.37	2.78	0.46	2.36	1.9	2.78	48.5	6.35	2.17	7.09	3.26	8.18
ylbE	169	1.61	5.57	3.39	2.71	2.75	0.403	2.11	1.59	2.56	40.1	6.7	2.1	8.24	3.14	9.13
cusF	186	1.41	5.8	3.31	2.37	2.19	0.35	1.89	1.37	2	51.3	6.66	2.39	6.78	3.35	7.31
djlB	240	1.7	4.92	3	2.31	2.57	0.445	3.5	2.2	2.48	49.2	6.99	2.16	9.38	3.21	5.99
ybfQ	176	1.52	4.84	2.99	2.51	2.52	0.34	1.94	1.29	2.15	39	7.59	2.04	6.77	2.62	10
ybiI	186	1.55	5.03	3	2.49	2.22	0.379	2.14	1.17	2.01	38.4	7.01	2	7.22	2.65	7.78
ycbJ	149	1.31	4.1	2.77	2.26	2.05	0.36	2.58	1.51	2.05	31.7	5.53	2.12	5.58	2.58	7.48
yceI	169	1.42	5	2.63	2.81	2.36	0.407	2.37	1.46	2.14	46	5.43	2.31	5.05	3.24	4.51
yafZ	162	1.3	6.06	2.35	2.81	2.5	0.463	1.96	1.8	1.83	49.2	5.99	3.13	4.83	3.45	11.5
yagY	177	1.45	4.78	2.79	2.8	2.69	0.401	2.17	1.41	1.75	38.6	6.59	2.45	4.01	2.78	8.31
yaiV	156	1.48	5.1	3.15	2.64	2.97	0.396	2.17	1.66	2.73	41.4	6.12	2.15	4.72	2.76	10.8
ylbF	167	1.27	5.01	3.22	3.41	2.69	0.459	2.55	2.03	2.77	49.2	6.61	2.53	5.41	3.44	10.4
ybeU	252	1.34	5.03	2.63	2.39	2.8	0.409	2.6	1.58	1.42	52.1	8.63	2.48	4.79	3.3	11.8
ycbT	176	1.38	6.47	2.68	3.17	2.26	0.321	2.15	1.45	1.36	48	4.98	3.84	12.3	4.54	9.11
yceJ	172	1.63	4.86	2.82	2.86	2.98	0.378	2.27	1.52	2.3	42.5	7.78	2.08	6.22	2.93	7.96
yneG	209	1.54	7.33	2.68	3.31	2.33	0.438	2.16	1.82	1.55	57.2	6.27	2.94	3.96	4.11	6.81
yagB	166	1.54	6.01	2.41	2.79	2.59	0.508	2.09	1.9	2.18	49.9	5.73	2.91	3.73	3.51	11.4
yagZ	183	1.59	5.19	2.88	2.5	2.94	0.414	2.31	1.66	2.46	39	7.5	2.26	6.14	2.87	8.96
yaiW	154	1.67	5.14	3.59	2.48	2.76	0.423	2.42	1.9	1.47	50.8	6.92	2.59	4.72	3.14	8.79
ybaM	236	1.47	4.22	2.92	2.01	2.81	0.391	2.83	1.68	2.27	43.4	8.88	2.06	7.37	2.96	9.25
ybcI	205	1.38	7.09	2.76	2.77	2.25	0.497	2.19	1.64	1.7	51	5.58	2.64	5.6	4.65	5.47
ybdJ	167	1.63	5.56	3.15	2.7	2.42	0.387	2.01	1.5	2.46	39	7.82	2.17	4.65	3.21	9.2
ybfM	150	1.5	4.97	3.06	2.58	2.57	0.389	2.46	1.53	2.44	42	7.87	2.13	8.17	3.27	9.04
ybgE	160	1.65	5.26	3.19	2.54	2.32	0.372	2.28	1.45	2.44	42.8	7.85	2.16	6.14	2.88	10.1
ybiU	202	1.61	4.69	2.95	2.72	2.19	0.35	2.14	1.35	1.92	45.4	5.85	2.14	6.66	2.66	10.5
ycbU	52.5	1.43	2.75	2.56	1.81	2.47	0.322	2.12	1.46	1.47	35	6.55	2.23	4.07	2.73	7.33
yceD	183	1.92	5.57	3.01	2.75	2.52	0.471	3.8	1.66	2	51	5.38	3.12	4.33	2.44	3.99
yneK	196	1.45	6.61	2.82	2.92	2.99	0.456	2.3	2.21	1.84	46.1	7.55	2.47	5.8	3.82	8.68
yagJ	178	1.55	5.42	2.52	2.76	3.14	0.462	2.54	2.04	1.83	40.7	7.1	2.39	5.7	3	8.31
yahE	164	1.61	5.51	2.91	2.69	2.35	0.419	2.29	1.77	2.05	40.8	6.68	2.16	6.72	3.07	9.07
yaiY	179	1.4	4.99	3.13	2.51	3.1	0.399	2.42	1.87	1.64	41.8	7.17	2.08	9.03	2.84	8
ybaN	154	1.64	5.25	3.84	2.72	3.42	0.426	2.75	1.64	2.38	50.5	7.16	2.42	5.81	3.07	10.6
ybcN	153	1.56	5.27	3.16	2.52	2.39	0.364	1.91	1.35	2.17	41.4	7.21	2.05	7.22	2.92	8.97
ybdD	162	1.68	7.41	3	2.47	2.86	0.557	2.51	2.46	2.56	61.5	7.67	2.96	7.99	4.49	8.49
ybgS	52.9	1.71	2.66	2.7	1.87	2.59	0.317	2.16	1.16	1.62	34.4	7.24	2.21	3.95	2.76	9.79
ybjH	283	1.45	6.76	3.12	2.93	2.65	0.438	2.73	0.871	1.46	57.2	6.96	2.23	6.47	3.15	11.6
ycfD	201	1.98	4.97	3.23	2.87	4.09	0.456	2.56	1.63	1.96	51	7.2	1.91	5.26	2.4	8.48
ydfZ	169	1.46	5.53	3.01	2.78	2.76	0.414	1.95	1.5	2.2	43.2	5.99	1.95	5.92	2.89	10.3
yagK	157	1.53	5.59	3	2.66	2.39	0.407	2.05	1.44	2.28	42.5	7.3	2.03	6.43	2.89	10.5
yahG	176	1.49	6.44	2.58	2.74	2.21	0.459	1.73	1.75	1.93	50.8	6.34	3.05	4.19	3.35	12.4
ybaP	164	1.64	5.7	3.24	2.69	2.69	0.416	2.15	1.37	2.1	41.2	8.12	2.01	6.25	3.06	11.2
ybcO	150	1.56	5.32	2.5	2.49	2.11	0.375	2.14	1.91	2.03	46.9	5.19	2.08	6.33	3.26	5.97
ybdM	167	1.92	7.27	3.05	2.42	3.05	0.576	2.2	2.42	2.98	60.8	7.49	2.84	6.86	4.28	8.34
ybjC	195	1.36	7.01	2.37	7.74	1.09	0.271	3.03	1.39	1.63	51.9	5.87	3.33	5.36	4.54	13.1
tfaQ	201	1.27	7.32	2.27	3.63	2.13	0.375	1.92	1.41	1.5	53.4	5.87	2.58	2.75	4.03	7.26
yagU	180	1.39	5.07	2.5	2.65	3.03	0.461	2.43	1.94	2.14	42.1	6.92	2.2	6.11	3.03	9.28
yahO	178	1.54	5.19	2.39	2.6	3.33	0.443	2.43	1.93	2.48	40.9	6.83	2.28	5.17	2.94	8.78
yaiA	219	1.64	4.77	3.04	2.7	2.59	0.396	2.71	2.14	2.46	49.9	4.39	2.46	4.83	3.28	6.46
ybbD	166	1.55	5.46	3.31	2.8	2.73	0.417	2.34	1.53	2.71	43.1	7.8	2.02	7.07	3.24	9.54
ybcQ	201	1.46	6.75	3.37	3.73	2.93	0.453	2.18	1.63	2.33	71.3	5.82	2.26	7.83	3.74	9.52
ybdN	227	1.49	5.8	3.33	2.5	2.01	0.442	2.31	1.21	1.46	53.2	8.02	2.51	4.6	3.04	9.26
ybhP	164	1.47	4.93	3.05	2.67	2.74	0.383	2.02	1.51	2.46	42.6	7.21	1.89	7.26	2.9	10
ybjN	111	1.83	6.8	3.48	2.54	3.39	0.479	2.51	2.05	3.24	55.6	6.42	2.43	4.07	2.93	9.38
ycdB	241	0.979	5.3	2.86	6.29	1.38	0.497	4.77	1.48	1.84	48.6	2.57	1.86	4.73	2.05	5.8
ycfK	163	1.59	4.76	3	2.51	2.68	0.369	2.07	1.55	2.8	43.9	7.7	1.87	6.82	2.87	8.46
WT replicate	168	1.55	5.47	2.91	2.81	3.08	0.454	2.28	2.02	2.6	45.4	7.09	2.4	6.22	3.34	9.14
WT replicate	153	1.5	5.56	3.12	2.69	3.11	0.458	2.27	1.95	2.82	45.3	7.41	2.44	7.61	3.38	9.65
WT replicate	163	1.23	5.29	2.97	2.57	2.83	0.455	2.34	2.01	2.72	45.1	6.67	2.63	4.95	3.34	8.6
WT replicate	155	1.47	5.52	3.03	2.75	3.2	0.446	2.44	1.98	2.74	44.5	7.12	2.43	7.67	3.35	10
WT replicate	168	1.58	5.43	3.01	2.71	2.66	0.423	2.35	1.99	2.52	45.8	7.4	2.35	6.3	3.35	8.93
WT replicate	158	1.54	5.53	2.85	2.8	3.29	0.458	2.39	2.02	2.56	46	7.49	2.39	5.84	3.33	9.95
WT replicate	155	1.47	5.49	3.16	2.61	2.71	0.441	2.4	1.98	2.52	45.2	7.96	2.56	5.94	3.4	9.74
WT replicate	165	1.53	5.39	3.17	2.63	3.01	0.428	2.37	1.92	2.49	45.8	7.71	2.62	4.93	3.44	7.62
WT replicate	159	1.42	5.67	3.15	2.56	2.38	0.436	2.28	2.07	2.86	46.1	7.16	2.42	5.6	3.46	11
WT replicate	162	1.52	5.28	3.27	2.6	2.98	0.423	2.3	2.02	2.62	46.1	6.24	2.44	5.84	3.44	10.2
WT replicate	153	1.3	5.52	3.32	2.55	2.46	0.446	2.22	1.91	2.35	44.8	7.04	2.34	7.95	3.46	7.87
WT replicate	153	1.34	5.57	3.07	2.66	2.6	0.438	2.28	2.01	2.53	45.5	7.07	2.31	6.82	3.37	8.68
WT replicate	148	1.38	5.79	3.24	2.71	3.03	0.471	2.36	1.94	2.7	45.5	7.28	2.42	7.17	3.27	9.83
WT replicate	158	1.56	5.7	3.44	2.52	2.94	0.464	2.17	2.06	2.82	46.7	8.01	2.25	9.41	3.4	8.12
WT replicate	162	1.14	5.69	3.09	2.41	2.39	0.455	2.34	1.93	2.32	46.7	7.64	2.41	7.85	3.34	9.6
WT replicate	165	1.6	5.65	3.3	2.5	2.58	0.423	2.1	2.06	2.75	46.1	6.35	2.24	6.9	3.37	7.61
WT replicate	161	1.46	5.78	2.96	2.56	2.66	0.457	2.38	1.97	2.54	46.6	8.18	2.3	9.13	3.36	10.9

## Sheet: Fig4C
Day	1	2	3	4	5	6	7	8	9	10	11	12	13	14	15	16	17	18	19	20	21
NIT IC_{50} (\mug/mL) replicate 1	0	2.21	2.21	7.02	9.67	21.2	28.5	33.8	36.7	45.5	66.5	80.3	91.9	95.5	97.3	91.9	86.1	84.3	84.9	85.4	89.8
NIT IC_{50} (\mug/mL) replicate 2	1.96	2.38	6.73	10.4	18.1	26.3	38.2	44.6	51.1	55.3	60.8	70.3	86.7	100	110	109	106	100	95.6	95.6	99.6
NIT IC_{50} (\mug/mL) replicate 3	1.76	2.45	4.1	7.75	12.5	20.8	29.3	36.9	41.2	40.7	43.3	50.5	51.1	44.3	53.4	69.2	82.7	80.2	78.4	88	90.4
NIT IC_{50} (\mug/mL) replicate 4	2.6	2.64	1.77	1.68	0.813	1.11	0.67	2.16	3.22	36	68.8	99.5	98.1	77.4	71.8	40	26.5	36.9	71.4	108	108
NIT IC_{50} (\mug/mL) replicate 5	2.61	3.2	3.88	5.35	7.61	9.72	9.63	18.3	27.6	38.2	37.4	38.6	57.1	45.5	31.2	24.6	54.2	86.8	95.7	91.7	89.4
NIT IC_{50} (\mug/mL) replicate 6	2.25	3.27	4.05	4.89	8.78	11.3	17.7	25.2	33.9	38.5	39	45.6	53.8	60.1	56.6	58.9	73.4	90.7	67.4	66.4	67

## Sheet: Fig4D
Day	1	2	3	4	5	6	7	8	9	10	11	12	13	14	15	16	17	18	19	20	21
CHL IC_{50} (\mug/mL) replicate 1	2.52	3.84	5.34	9.32	12.5	15	19.5	21.3	36.6	66	95.3	112	120	153	152	140	298	434	645	611	698
CHL IC_{50} (\mug/mL) replicate 2	2.22	3.95	5.19	10.1	16.7	26.9	45.3	69	93.4	109	159	219	295	341	393	413	405	274	176	248	439
CHL IC_{50} (\mug/mL) replicate 3	2.67	3.67	5.33	6.67	12	19.3	32.6	33.1	41.6	30.6	51	79.3	93.2	135	146	246	268	339	349	337	332
CHL IC_{50} (\mug/mL) replicate 4	2.51	3.71	11.5	20.2	31.9	42.1	61.6	82.4	95.6	78.1	68.8	59.2	57.8	45.6	99.9	149	176	124	128	98.5	150
CHL IC_{50} (\mug/mL) replicate 5	2.82	3.77	5.11	6.44	6.23	14.1	25	61.7	84	107	105	111	141	177	213	244	285	310	282	270	293
CHL IC_{50} (\mug/mL) replicate 6	2.55	4.53	6.16	6.66	6.88	18.6	29.2	49.1	92.6	145	187	191	167	126	108	137	242	299	431	525	618

## Sheet: FigS1A
TMP concentration (ng.mL^{-1})	17.7	24.8	29.3	34.5	40.7	48.1	56.9	67	79.2	93.6	111	131	154	182	215	254	300
Growth rate (h^{-1}), ydcE	0.927	0.69	0.508	0.409	0.407	0.374	0.366	0.36	0.523	0.556	0.518	0.53	0.565	0.487	0.0187	0.00981	0
Growth rate (h^{-1}), ykgJ	1.32	1.34	1.29	1.29	1.25	1.19	1.14	1.06	1.03	0.947	0.855	0.786	0.722	0.643	0.589	0.514	0.437
Growth rate (h^{-1}), yaiO	1.33	1.24	1.23	1.24	1.24	1.18	1.14	1.11	1.06	0.992	0.896	0.877	0.797	0.698	0.603	0.531	0.436
Growth rate (h^{-1}), yaiE	1.3	1.26	1.21	1.23	1.19	1.12	1.08	1.03	0.981	0.919	0.818	0.779	0.706	0.628	0.535	0.46	0.38
Growth rate (h^{-1}), ybeL	1.21	1.16	1.09	1.07	1.04	0.957	0.913	0.859	0.82	0.741	0.668	0.62	0.552	0.484	0.436	0.425	0.409
Growth rate (h^{-1}), ybfB	1.24	1.24	1.2	1.19	1.16	1.11	1.05	1.03	0.953	0.894	0.839	0.795	0.737	0.644	0.551	0.499	0.398
Growth rate (h^{-1}), ybiA	1.33	1.32	1.35	1.3	1.28	1.25	1.18	1.17	1.11	1.02	0.96	0.91	0.835	0.735	0.642	0.575	0.509
Growth rate (h^{-1}), ybjO	1.04	1.03	0.998	0.988	0.989	0.93	0.908	0.879	0.839	0.795	0.739	0.689	0.601	0.512	0.413	0.31	0.2
Growth rate (h^{-1}), ycdY	1.3	1.29	1.25	1.24	1.21	1.12	1.07	1.04	0.982	0.885	0.816	0.749	0.713	0.601	0.537	0.48	0.4
Growth rate (h^{-1}), yddL	1.26	1.22	1.19	1.19	1.15	1.13	1.07	1.06	1.03	0.986	0.928	0.833	0.817	0.702	0.622	0.545	0.442
Growth rate (h^{-1}), ydfP	1.36	1.22	1.22	1.25	1.18	1.14	1.14	1.06	1.03	0.956	0.919	0.848	0.787	0.71	0.628	0.549	0.496
Growth rate (h^{-1}), yaiP	1.05	1.13	1.16	1.19	1.18	1.15	1.11	1.09	1.04	0.98	0.883	0.857	0.807	0.697	0.603	0.519	0.441
Growth rate (h^{-1}), yajB	1.36	1.34	1.26	1.28	1.22	1.18	1.12	1.07	1.03	0.944	0.876	0.836	0.77	0.667	0.572	0.525	0.429
Growth rate (h^{-1}), ylbA	1.08	1.14	1.14	1.19	1.18	1.16	1.14	1.12	1.1	1.02	0.971	0.914	0.875	0.741	0.689	0.579	0.499
Growth rate (h^{-1}), ybcH	1.39	1.31	1.3	1.32	1.25	1.18	1.14	1.09	1.02	0.956	0.865	0.81	0.722	0.636	0.557	0.53	0.417
Growth rate (h^{-1}), ybeR	1.38	1.35	1.32	1.32	1.27	1.21	1.16	1.09	1.04	0.923	0.881	0.815	0.732	0.64	0.579	0.529	0.48
Growth rate (h^{-1}), ybfC	1.22	1.24	1.22	1.15	1.15	1.12	1.05	1.05	1	0.946	0.892	0.843	0.768	0.67	0.574	0.525	0.454
Growth rate (h^{-1}), ybiJ	1.15	1.12	1.02	1.02	0.946	0.91	0.818	0.797	0.749	0.663	0.606	0.528	0.442	0.361	0.275	0.158	0.0942
Growth rate (h^{-1}), ybjD	1.34	1.35	1.31	1.32	1.29	1.23	1.21	1.21	1.12	1.07	0.986	0.956	0.912	0.786	0.713	0.69	0.604
Growth rate (h^{-1}), yddG	1.38	1.36	1.38	1.29	1.28	1.26	1.2	1.17	1.14	1.08	1.02	0.956	0.805	0.808	0.704	0.64	0.557
Growth rate (h^{-1}), ykfB	1.35	1.24	1.24	1.24	1.24	1.15	1.12	1.1	1.04	0.987	0.88	0.837	0.77	0.679	0.599	0.509	0.448
Growth rate (h^{-1}), yagW	1.3	1.28	1.26	1.23	1.22	1.14	1.11	1.03	0.985	0.917	0.857	0.798	0.729	0.622	0.551	0.473	0.388
Growth rate (h^{-1}), yaiS	0.921	0.966	1.03	1.08	1.13	1.13	1.12	1.08	1.04	0.961	0.882	0.835	0.738	0.618	0.561	0.476	0.41
Growth rate (h^{-1}), yajD	1.4	1.31	1.31	1.25	1.2	1.12	1.05	1.02	0.945	0.865	0.796	0.74	0.658	0.584	0.519	0.451	0.339
Growth rate (h^{-1}), ylbE	1.33	1.34	1.28	1.28	1.26	1.19	1.14	1.08	1.01	0.947	0.865	0.804	0.732	0.619	0.546	0.48	0.4
Growth rate (h^{-1}), cusF	1.28	1.26	1.23	1.21	1.19	1.13	1.08	1.05	0.993	0.95	0.886	0.834	0.756	0.653	0.587	0.515	0.438
Growth rate (h^{-1}), djlB	1.11	1.14	1.13	1.12	1.11	1.08	1.04	1.03	0.984	0.912	0.894	0.847	0.776	0.688	0.617	0.547	0.475
Growth rate (h^{-1}), ybfQ	1.27	1.22	1.2	1.18	1.14	1.1	1.06	1.04	0.983	0.928	0.833	0.786	0.689	0.625	0.539	0.466	0.382
Growth rate (h^{-1}), ybiI	1.25	1.2	1.2	1.2	1.17	1.1	1.06	1.01	0.984	0.897	0.86	0.826	0.743	0.636	0.539	0.486	0.399
Growth rate (h^{-1}), ycbJ	1.22	1.19	1.13	1.12	1.07	1.01	0.979	0.95	0.9	0.86	0.761	0.721	0.61	0.537	0.462	0.363	0.454
Growth rate (h^{-1}), yceI	1.25	1.22	1.19	1.18	1.14	1.06	1.03	0.991	0.957	0.869	0.831	0.788	0.701	0.599	0.525	0.465	0.381
Growth rate (h^{-1}), yafZ	1.4	1.26	1.27	1.28	1.28	1.18	1.14	1.11	1.06	0.995	0.899	0.84	0.758	0.659	0.584	0.512	0.418
Growth rate (h^{-1}), yagY	1.24	1.26	1.23	1.19	1.17	1.09	1.06	1.01	0.971	0.928	0.863	0.811	0.734	0.644	0.548	0.482	0.386
Growth rate (h^{-1}), yaiV	1.38	1.29	1.31	1.29	1.22	1.18	1.09	1.06	0.99	0.93	0.854	0.77	0.691	0.621	0.542	0.461	0.398
Growth rate (h^{-1}), ylbF	1.39	1.33	1.27	1.25	1.2	1.14	1.1	1.06	0.998	0.927	0.833	0.802	0.722	0.641	0.597	0.542	0.485
Growth rate (h^{-1}), ybeU	1.24	1.21	1.18	1.16	1.18	1.11	1.07	1.04	1.01	0.972	0.912	0.903	0.82	0.757	0.7	0.613	0.546
Growth rate (h^{-1}), ycbT	1.22	1.18	1.16	1.15	1.13	1.08	1.04	1.01	0.948	0.891	0.847	0.794	0.732	0.606	0.536	0.466	0.407
Growth rate (h^{-1}), yceJ	1.28	1.25	1.24	1.25	1.24	1.17	1.13	1.08	1.04	0.92	0.855	0.793	0.715	0.6	0.536	0.477	0.394
Growth rate (h^{-1}), yneG	1.3	1.31	1.3	1.31	1.2	1.2	1.11	1.11	1.08	1.01	0.942	0.893	0.81	0.714	0.651	0.593	0.476
Growth rate (h^{-1}), yagB	1.38	1.36	1.27	1.28	1.28	1.2	1.14	1.1	1.04	0.975	0.875	0.818	0.726	0.653	0.567	0.49	0.396
Growth rate (h^{-1}), yagZ	1.26	1.27	1.24	1.22	1.19	1.12	1.11	1.02	0.99	0.915	0.873	0.821	0.709	0.646	0.558	0.5	0.388
Growth rate (h^{-1}), yaiW	1.34	1.27	1.25	1.26	1.2	1.15	1.08	1.06	0.996	0.943	0.876	0.794	0.725	0.616	0.479	0.361	0.278
Growth rate (h^{-1}), ybaM	1.23	1.21	1.2	1.19	1.2	1.11	1.05	1.07	1.01	0.96	0.898	0.867	0.817	0.716	0.651	0.609	0.509
Growth rate (h^{-1}), ybcI	1.28	1.21	1.17	1.18	1.17	1.1	1.08	1.04	1	0.96	0.878	0.845	0.778	0.697	0.598	0.554	0.469
Growth rate (h^{-1}), ybdJ	1.29	1.32	1.26	1.26	1.25	1.18	1.15	1.07	0.968	0.929	0.849	0.79	0.699	0.611	0.539	0.474	0.375
Growth rate (h^{-1}), ybfM	1.35	1.3	1.27	1.26	1.2	1.15	1.07	1.02	0.973	0.885	0.792	0.759	0.673	0.562	0.51	0.437	0.371
Growth rate (h^{-1}), ybgE	1.33	1.33	1.27	1.29	1.22	1.18	1.12	1.06	1.01	0.915	0.839	0.763	0.687	0.608	0.518	0.452	0.361
Growth rate (h^{-1}), ybiU	1.19	1.19	1.16	1.15	1.12	1.07	1.04	1	0.984	0.905	0.854	0.805	0.733	0.638	0.557	0.504	0.414
Growth rate (h^{-1}), ycbU	1.01	0.869	0.859	0.798	0.765	0.642	0.595	0.557	0.439	0.371	0.29	0.267	0.206	0.144	0.101	0.121	0.0957
Growth rate (h^{-1}), yceD	1.05	1.04	1.05	1.03	1	0.956	0.966	0.92	0.869	0.818	0.769	0.699	0.638	0.525	0.477	0.382	0.25
Growth rate (h^{-1}), yneK	1.35	1.33	1.28	1.26	1.27	1.22	1.18	1.17	1.09	1.05	0.95	0.878	0.81	0.718	0.625	0.563	0.505
Growth rate (h^{-1}), yagJ	1.29	1.27	1.23	1.21	1.17	1.12	1.05	1.05	1.01	0.939	0.87	0.823	0.736	0.634	0.565	0.483	0.365
Growth rate (h^{-1}), yahE	1.35	1.31	1.3	1.3	1.24	1.19	1.13	1.07	1	0.945	0.855	0.792	0.706	0.607	0.532	0.469	0.393
Growth rate (h^{-1}), yaiY	1.31	1.3	1.25	1.22	1.18	1.13	1.03	1.06	0.995	0.939	0.829	0.775	0.689	0.662	0.588	0.519	0.47
Growth rate (h^{-1}), ybaN	1.38	1.37	1.31	1.31	1.26	1.2	1.12	1.09	1.03	0.94	0.858	0.799	0.697	0.61	0.529	0.427	0.337
Growth rate (h^{-1}), ybcN	1.35	1.32	1.31	1.28	1.23	1.16	1.1	1.05	0.981	0.919	0.822	0.747	0.695	0.586	0.524	0.441	0.359
Growth rate (h^{-1}), ybdD	1.38	1.36	1.33	1.32	1.27	1.21	1.17	1.12	1.05	0.971	0.887	0.83	0.707	0.605	0.513	0.463	0.4
Growth rate (h^{-1}), ybgS	1.01	0.922	0.865	0.804	0.747	0.674	0.609	0.548	0.466	0.358	0.265	0.181	0.11	0.0732	0.0574	0.0309	0.0282
Growth rate (h^{-1}), ybjH	1.23	1.24	1.23	1.21	1.17	1.16	1.15	1.1	1.05	1.03	0.968	0.946	0.864	0.779	0.749	0.674	0.623
Growth rate (h^{-1}), ycfD	1.08	1.08	1.13	1.15	1.12	1.11	1.1	1.07	1.03	0.951	0.85	0.794	0.691	0.625	0.537	0.472	0.374
Growth rate (h^{-1}), ydfZ	1.36	1.36	1.34	1.29	1.24	1.2	1.08	1.09	0.971	0.938	0.862	0.842	0.716	0.643	0.566	0.547	0.413
Growth rate (h^{-1}), yagK	1.35	1.31	1.27	1.29	1.21	1.16	1.09	1.05	0.98	0.906	0.823	0.777	0.684	0.591	0.516	0.468	0.377
Growth rate (h^{-1}), yahG	1.32	1.3	1.28	1.3	1.23	1.2	1.18	1.13	1.05	0.997	0.92	0.852	0.743	0.664	0.58	0.513	0.435
Growth rate (h^{-1}), ybaP	1.33	1.28	1.28	1.29	1.23	1.18	1.12	1.08	1	0.909	0.834	0.779	0.689	0.622	0.524	0.466	0.374
Growth rate (h^{-1}), ybcO	1.37	1.36	1.28	1.28	1.23	1.16	1.09	1.05	0.996	0.911	0.832	0.757	0.67	0.573	0.503	0.446	0.366
Growth rate (h^{-1}), ybdM	1.35	1.34	1.3	1.32	1.29	1.25	1.2	1.15	1.07	1	0.926	0.837	0.719	0.606	0.496	0.432	0.37
Growth rate (h^{-1}), ybjC	1.25	1.2	1.17	1.18	1.21	1.12	1.09	1.06	0.996	0.943	0.853	0.812	0.739	0.66	0.609	0.531	0.48
Growth rate (h^{-1}), tfaQ	1.26	1.23	1.19	1.19	1.16	1.12	1.05	1.07	0.982	0.966	0.88	0.826	0.74	0.704	0.636	0.574	0.471
Growth rate (h^{-1}), yagU	1.29	1.26	1.24	1.2	1.15	1.14	1.07	1.08	0.989	0.941	0.852	0.807	0.708	0.64	0.557	0.537	0.451
Growth rate (h^{-1}), yahO	1.3	1.27	1.22	1.25	1.18	1.13	1.08	1.06	1.01	0.95	0.866	0.833	0.712	0.638	0.468	0.509	0.445
Growth rate (h^{-1}), yaiA	1.22	1.23	1.23	1.24	1.21	1.16	1.14	1.08	1.04	0.952	0.904	0.853	0.788	0.702	0.596	0.567	0.509
Growth rate (h^{-1}), ybbD	1.32	1.32	1.3	1.25	1.22	1.16	1.09	1.05	0.962	0.909	0.83	0.758	0.666	0.627	0.53	0.489	0.419
Growth rate (h^{-1}), ybcQ	1.37	1.35	1.31	1.29	1.27	1.22	1.18	1.14	1.09	1.02	0.954	0.907	0.822	0.732	0.616	0.573	0.539
Growth rate (h^{-1}), ybdN	1.2	1.17	1.14	1.13	1.11	1.09	1.05	1.03	0.991	0.946	0.9	0.85	0.759	0.688	0.635	0.556	0.472
Growth rate (h^{-1}), ybhP	1.31	1.32	1.3	1.27	1.23	1.16	1.1	1.06	0.971	0.902	0.814	0.8	0.724	0.616	0.536	0.498	0.419
Growth rate (h^{-1}), ybjN	1.35	1.35	1.33	1.32	1.28	1.19	1.16	1.06	0.938	0.812	0.701	0.578	0.493	0.454	0.378	0.283	0.158
Growth rate (h^{-1}), ycdB	0.803	0.766	0.757	0.741	0.738	0.691	0.675	0.659	0.631	0.603	0.557	0.53	0.505	0.474	0.44	0.439	0.39
Growth rate (h^{-1}), ycfK	1.32	1.24	1.3	1.29	1.26	1.17	1.14	1.08	1.01	0.946	0.85	0.766	0.69	0.607	0.537	0.447	0.422
Growth rate (h^{-1}), WT replicate	1.38	1.29	1.32	1.31	1.31	1.22	1.17	1.09	1.06	0.926	0.853	0.802	0.73	0.625	0.572	0.498	0.453
Growth rate (h^{-1}), WT replicate	1.38	1.44	1.33	1.32	1.3	1.23	1.15	1.11	1.03	0.953	0.867	0.798	0.744	0.623	0.531	0.477	0.393
Growth rate (h^{-1}), WT replicate	1.43	1.36	1.3	1.29	1.27	1.18	1.1	1.08	1.01	0.899	0.805	0.814	0.803	0.705	0.616	0.564	0.453
Growth rate (h^{-1}), WT replicate	1.4	1.47	1.37	1.36	1.32	1.23	1.16	1.12	1.03	0.965	0.901	0.831	0.757	0.643	0.564	0.503	0.411
Growth rate (h^{-1}), WT replicate	1.4	1.43	1.39	1.36	1.34	1.24	1.2	1.14	1.09	1.01	0.904	0.827	0.751	0.676	0.586	0.527	0.429
Growth rate (h^{-1}), WT replicate	1.42	1.45	1.38	1.36	1.35	1.23	1.18	1.11	1.06	0.996	0.895	0.838	0.735	0.661	0.578	0.491	0.391
Growth rate (h^{-1}), WT replicate	1.41	1.48	1.37	1.36	1.31	1.25	1.19	1.13	1.05	0.992	0.89	0.82	0.752	0.667	0.571	0.487	0.426
Growth rate (h^{-1}), WT replicate	1.42	1.42	1.37	1.36	1.32	1.23	1.16	1.12	1.03	0.964	0.92	0.84	0.751	0.631	0.574	0.523	0.448
Growth rate (h^{-1}), WT replicate	1.4	1.42	1.36	1.37	1.29	1.22	1.11	1.11	1.06	0.934	0.891	0.814	0.74	0.628	0.582	0.532	0.464
Growth rate (h^{-1}), WT replicate	1.42	1.45	1.38	1.39	1.33	1.27	1.19	1.17	1.07	0.99	0.904	0.839	0.75	0.676	0.578	0.509	0.446
Growth rate (h^{-1}), WT replicate	1.45	1.4	1.37	1.35	1.29	1.22	1.17	1.09	1.05	0.983	0.87	0.802	0.721	0.671	0.587	0.541	0.49
Growth rate (h^{-1}), WT replicate	1.45	1.39	1.36	1.33	1.29	1.22	1.14	1.11	1.06	0.941	0.875	0.814	0.724	0.61	0.553	0.555	0.48
Growth rate (h^{-1}), WT replicate	1.43	1.37	1.35	1.34	1.24	1.19	1.13	1.09	0.998	0.913	0.848	0.788	0.687	0.618	0.546	0.518	0.431
Growth rate (h^{-1}), WT replicate	1.44	1.42	1.37	1.36	1.28	1.24	1.18	1.15	1.05	0.974	0.858	0.832	0.738	0.623	0.553	0.5	0.406
Growth rate (h^{-1}), WT replicate	1.45	1.37	1.33	1.29	1.21	1.17	1.1	1.06	0.966	0.89	0.851	0.818	0.795	0.721	0.663	0.594	0.461
Growth rate (h^{-1}), WT replicate	1.39	1.42	1.39	1.35	1.32	1.26	1.23	1.15	1.05	0.984	0.893	0.831	0.724	0.638	0.575	0.509	0.445
Growth rate (h^{-1}), WT replicate	1.42	1.42	1.35	1.36	1.29	1.24	1.16	1.13	1.01	0.964	0.884	0.822	0.726	0.622	0.563	0.524	0.489

## Sheet: FigS1D
CPR concentration (ng.mL^{-1})	1.18	1.4	1.65	1.95	2.3	2.71	3.21	3.79	4.47	5.28	6.24	7.37	8.7	10.3	12.1	14.3	16.9	20
Growth rate (h^{-1}), ydcE	1.12	1.14	1.14	1.14	1.11	1.1	1.13	0.997	1.06	1	0.97	0.947	0.924	0.739	0.0463	0.0319	0.0579	0.051
Growth rate (h^{-1}), ykgJ	1.37	1.35	1.37	1.36	1.31	1.25	1.12	1.1	0.982	0.836	0.665	0.505	0.341	0.163	0.161	0.123	0.127	0.106
Growth rate (h^{-1}), yaiO	1.26	1.18	1.22	1.18	1.15	1.1	1.05	1.03	0.933	0.787	0.646	0.505	0.351	0.208	0.156	0.112	0.119	0.111
Growth rate (h^{-1}), yaiE	1.36	1.32	1.32	1.34	1.26	1.14	1.01	0.768	0.613	0.526	0.419	0.268	0.177	0.0596	0.0331	0.108	0.128	0.112
Growth rate (h^{-1}), ybeL	1.24	1.21	1.19	1.04	1	0.91	0.856	0.815	0.752	0.689	0.575	0.412	0.291	0.127	0.159	0.102	0.111	0.0927
Growth rate (h^{-1}), ybfB	1.35	1.31	1.32	1.26	1.23	1.18	1.04	0.843	0.541	0.506	0.407	0.265	0.155	0.0473	0.171	0.113	0.141	0.0996
Growth rate (h^{-1}), ybiA	1.45	1.45	1.48	1.42	1.41	1.35	1.24	1.23	1.08	0.811	0.558	0.43	0.278	0.136	0.0376	0.0483	0.0752	0.0601
Growth rate (h^{-1}), ybjO	1.15	1.13	1.17	1.12	1.13	1.08	0.999	0.959	0.705	0.562	0.431	0.357	0.263	0.118	0.0795	0.096	0.139	0.11
Growth rate (h^{-1}), ycdY	1.41	1.37	1.41	1.37	1.34	1.25	1.19	1.09	0.876	0.754	0.564	0.417	0.282	0.117	0.029	0.0971	0.106	0.0859
Growth rate (h^{-1}), yddL	1.36	1.37	1.37	1.33	1.3	1.21	1.2	1.13	0.871	0.639	0.537	0.435	0.313	0.187	0.119	0.088	0.112	0.093
Growth rate (h^{-1}), ydfP	1.32	1.3	1.36	1.29	1.28	1.24	1.21	1.19	1.11	1.01	0.895	0.734	0.578	0.398	0.175	0.14	0.158	0.144
Growth rate (h^{-1}), yaiP	1.22	1.23	1.27	1.21	1.07	0.967	0.82	0.613	0.539	0.465	0.322	0.218	0.0579	0.16	0.143	0.0951	0.112	0.103
Growth rate (h^{-1}), yajB	1.47	1.45	1.49	1.45	1.41	1.29	1.17	1.09	0.835	0.576	0.434	0.284	0.176	0.0482	0	0.0894	0.118	0.0817
Growth rate (h^{-1}), ylbA	1.19	1.27	1.3	1.18	1.07	0.845	0.674	0.571	0.495	0.406	0.274	0.107	0	0.162	0.15	0.0996	0.124	0.0954
Growth rate (h^{-1}), ybcH	1.46	1.46	1.44	1.42	1.32	1.24	1.13	0.915	0.812	0.603	0.477	0.35	0.208	0.0773	0.197	0.122	0.142	0.104
Growth rate (h^{-1}), ybeR	1.44	1.44	1.46	1.41	1.41	1.27	1.24	1.05	0.913	0.626	0.509	0.328	0.174	0.00674	0.142	0.0849	0.108	0.0818
Growth rate (h^{-1}), ybfC	1.15	1.11	1.13	1.08	1.06	0.975	0.967	0.862	0.827	0.752	0.673	0.564	0.518	0.372	0.261	0.121	0.144	0.115
Growth rate (h^{-1}), ybiJ	1.28	1.28	1.25	1.2	1.12	0.954	0.725	0.476	0.399	0.337	0.248	0.144	0.0532	0.157	0.136	0.113	0.153	0.118
Growth rate (h^{-1}), ybjD	1.31	1.31	1.32	1.29	1.29	1.24	1.18	1.16	1.02	0.893	0.706	0.557	0.388	0.227	0.137	0.096	0.133	0.0966
Growth rate (h^{-1}), yddG	1.35	1.34	1.39	1.32	1.36	1.28	1.24	1.2	1.15	1.09	0.934	0.818	0.638	0.452	0.199	0.154	0.181	0.151
Growth rate (h^{-1}), ykfB	1.25	1.18	1.24	1.21	1.17	1.13	1.09	0.976	0.946	0.822	0.645	0.499	0.369	0.214	0.159	0.128	0.156	0.123
Growth rate (h^{-1}), yagW	1.39	1.33	1.35	1.32	1.3	1.24	1.18	1.07	0.943	0.778	0.568	0.41	0.268	0.136	0.0547	0.12	0.137	0.114
Growth rate (h^{-1}), yaiS	0.945	0.969	0.987	0.988	0.986	0.982	0.927	0.87	0.746	0.563	0.432	0.303	0.167	0.0339	0.137	0.102	0.113	0.0958
Growth rate (h^{-1}), yajD	1.45	1.42	1.47	1.38	1.36	1.27	1.08	1.06	0.826	0.526	0.368	0.279	0.166	0.0598	0.155	0.0747	0.0935	0.0653
Growth rate (h^{-1}), ylbE	1.4	1.4	1.41	1.43	1.39	1.3	1.25	1.12	0.981	0.74	0.571	0.405	0.272	0.135	0.0393	0.112	0.128	0.097
Growth rate (h^{-1}), cusF	1.32	1.31	1.34	1.3	1.3	1.26	1.2	1.1	0.965	0.797	0.585	0.436	0.265	0.148	0.05	0.108	0.132	0.088
Growth rate (h^{-1}), djlB	1.2	1.19	1.17	1.12	1.09	1.03	0.921	0.859	0.696	0.563	0.387	0.227	0.12	0.152	0.135	0.0653	0.0772	0.0606
Growth rate (h^{-1}), ybfQ	1.31	1.27	1.31	1.23	1.25	1.15	1.06	0.876	0.73	0.551	0.455	0.295	0.17	0.0403	0.167	0.099	0.117	0.0906
Growth rate (h^{-1}), ybiI	1.31	1.27	1.35	1.28	1.22	1.2	1.07	0.986	0.789	0.558	0.48	0.349	0.199	0.0394	0.169	0.1	0.131	0.0966
Growth rate (h^{-1}), ycbJ	1.27	1.28	1.28	1.21	1.18	1.05	0.87	0.753	0.596	0.463	0.348	0.151	0.069	0.143	0.118	0.09	0.112	0.0925
Growth rate (h^{-1}), yceI	1.29	1.26	1.31	1.23	1.22	1.15	0.971	0.918	0.741	0.62	0.527	0.404	0.236	0.113	0.0261	0.0923	0.12	0.0982
Growth rate (h^{-1}), yafZ	1.29	1.28	1.3	1.27	1.26	1.19	1.17	1.09	0.993	0.873	0.712	0.55	0.4	0.247	0.122	0.156	0.182	0.136
Growth rate (h^{-1}), yagY	1.33	1.29	1.34	1.25	1.23	1.12	0.971	0.863	0.739	0.57	0.467	0.299	0.191	0.101	0.0395	0.134	0.158	0.124
Growth rate (h^{-1}), yaiV	1.46	1.44	1.42	1.39	1.39	1.28	1.22	0.981	0.9	0.68	0.523	0.362	0.216	0.102	0.0139	0.116	0.134	0.104
Growth rate (h^{-1}), ylbF	1.46	1.39	1.46	1.4	1.33	1.26	1.18	1.07	0.883	0.715	0.502	0.32	0.152	0	0.14	0.0945	0.126	0.0708
Growth rate (h^{-1}), ybeU	1.21	1.21	1.22	1.14	1.14	1.03	0.982	0.849	0.77	0.601	0.498	0.331	0.195	0.0148	0.156	0.115	0.148	0.102
Growth rate (h^{-1}), ycbT	1.26	1.24	1.26	1.2	1.19	1.17	1.14	1.08	1	0.918	0.74	0.59	0.416	0.254	0.0914	0.101	0.129	0.0908
Growth rate (h^{-1}), yceJ	1.4	1.39	1.38	1.33	1.29	1.18	1.08	0.922	0.789	0.597	0.489	0.353	0.177	0.0552	0.179	0.13	0.151	0.131
Growth rate (h^{-1}), yneG	1.37	1.38	1.42	1.37	1.34	1.32	1.28	1.17	1.16	1.02	0.88	0.731	0.579	0.365	0.232	0.166	0.184	0.14
Growth rate (h^{-1}), yagB	1.3	1.25	1.28	1.22	1.27	1.19	1.15	1.07	0.994	0.889	0.713	0.552	0.396	0.233	0.121	0.134	0.145	0.00307
Growth rate (h^{-1}), yagZ	1.31	1.27	1.31	1.2	1.24	1.15	1.06	0.974	0.841	0.659	0.515	0.336	0.2	0.0459	0.164	0.106	0.137	0.103
Growth rate (h^{-1}), yaiW	1.3	1.31	1.31	1.25	1.29	1.23	1.13	0.986	0.781	0.607	0.454	0.31	0.149	0.0303	0.126	0.0836	0.103	0.0739
Growth rate (h^{-1}), ybaM	1.29	1.27	1.32	1.24	1.19	1.04	0.854	0.734	0.587	0.484	0.34	0.198	0.0722	0.136	0.123	0.0774	0.116	0.0733
Growth rate (h^{-1}), ybcI	1.24	1.22	1.25	1.21	1.22	1.18	1.14	1.08	1.04	0.942	0.801	0.61	0.498	0.319	0.185	0.117	0.131	0.0915
Growth rate (h^{-1}), ybdJ	1.37	1.38	1.39	1.34	1.38	1.28	1.19	1.09	0.865	0.785	0.55	0.42	0.257	0.0805	0.172	0.13	0.132	0.0974
Growth rate (h^{-1}), ybfM	1.42	1.38	1.39	1.31	1.32	1.26	1.17	0.939	0.826	0.622	0.483	0.339	0.181	0.0638	0.156	0.114	0.124	0.0861
Growth rate (h^{-1}), ybgE	1.35	1.37	1.38	1.31	1.34	1.27	1.2	0.987	0.86	0.637	0.514	0.385	0.229	0.126	0.0344	0.118	0.153	0.108
Growth rate (h^{-1}), ybiU	1.3	1.27	1.29	1.24	1.21	1.09	1.01	0.812	0.597	0.539	0.441	0.308	0.147	0.0265	0.154	0.127	0.117	0.0817
Growth rate (h^{-1}), ycbU	1.15	1.1	1.07	0.96	0.814	0.628	0.491	0.339	0.307	0.213	0.14	0.0942	0	0.13	0.102	0.131	0.138	0.0968
Growth rate (h^{-1}), yceD	1.03	1.04	1.03	0.998	0.973	0.911	0.884	0.779	0.693	0.604	0.452	0.309	0.155	0.0916	0.0389	0.134	0.148	0.119
Growth rate (h^{-1}), yneK	1.41	1.35	1.39	1.34	1.39	1.3	1.29	1.19	1.09	0.997	0.854	0.647	0.461	0.244	0.159	0.107	0.15	0.0916
Growth rate (h^{-1}), yagJ	1.31	1.31	1.3	1.26	1.23	1.18	1.11	0.966	0.915	0.753	0.59	0.425	0.259	0.126	0.175	0.122	0.164	0.104
Growth rate (h^{-1}), yahE	1.44	1.39	1.46	1.36	1.39	1.3	1.19	1.1	0.95	0.779	0.593	0.433	0.281	0.0949	0.18	0.128	0.168	0.109
Growth rate (h^{-1}), yaiY	1.39	1.37	1.34	1.35	1.33	1.24	1.07	0.98	0.841	0.612	0.461	0.299	0.127	0.159	0.141	0.12	0.132	0.0972
Growth rate (h^{-1}), ybaN	1.36	1.35	1.35	1.34	1.32	1.27	1.14	1.09	0.907	0.622	0.465	0.296	0.167	0.0187	0.137	0.0931	0.105	0.0691
Growth rate (h^{-1}), ybcN	1.45	1.46	1.4	1.37	1.4	1.29	1.22	1.12	0.978	0.687	0.506	0.366	0.232	0.0799	0.19	0.134	0.133	0.101
Growth rate (h^{-1}), ybdD	1.41	1.38	1.4	1.32	1.35	1.33	1.28	1.24	1.16	1.05	0.912	0.771	0.566	0.403	0.187	0.101	0.126	0.0735
Growth rate (h^{-1}), ybgS	1.15	1.08	1.08	0.92	0.77	0.574	0.434	0.323	0.276	0.202	0.109	0.0695	0.0124	0.122	0.119	0.125	0.15	0.105
Growth rate (h^{-1}), ybjH	1.21	1.23	1.23	1.2	1.23	1.22	1.2	1.16	0.954	0.812	0.595	0.502	0.386	0.314	0.182	0.141	0.138	0.108
Growth rate (h^{-1}), ycfD	1.1	1.11	1.11	1.08	1.07	0.962	0.965	0.801	0.561	0.497	0.36	0.231	0.0689	0.181	0.106	0.121	0.147	0.122
Growth rate (h^{-1}), ydfZ	1.45	1.46	1.47	1.42	1.46	1.38	1.21	1.14	0.999	0.726	0.61	0.454	0.264	0.121	0.216	0.136	0.157	0.111
Growth rate (h^{-1}), yagK	1.41	1.36	1.41	1.3	1.37	1.24	1.22	1.08	0.911	0.808	0.584	0.427	0.255	0.114	0.158	0.111	0.145	0.102
Growth rate (h^{-1}), yahG	1.32	1.29	1.29	1.2	1.27	1.23	1.21	1.06	1.02	0.931	0.744	0.572	0.428	0.269	0.122	0.129	0.175	0.117
Growth rate (h^{-1}), ybaP	1.04	1.39	1.39	1.35	1.39	1.33	1.21	1.11	0.999	0.749	0.589	0.452	0.277	0.134	0.0424	0.138	0.155	0.114
Growth rate (h^{-1}), ybcO	1.4	1.36	1.38	1.32	1.32	1.23	1.11	1.06	0.853	0.751	0.567	0.463	0.301	0.181	0.0898	0.134	0.139	0.12
Growth rate (h^{-1}), ybdM	1.35	1.28	1.37	1.29	1.31	1.25	1.21	1.18	1.11	1	0.867	0.703	0.532	0.357	0.144	0.103	0.11	0.079
Growth rate (h^{-1}), ybjC	1.23	1.25	1.18	1.18	1.16	1.12	1.12	1.07	0.998	0.924	0.821	0.683	0.378	0.358	0.185	0.176	0.182	0.154
Growth rate (h^{-1}), tfaQ	1.29	1.21	1.26	1.17	1.24	1.17	1.18	1.08	1.08	0.965	0.927	0.726	0.598	0.411	0.24	0.151	0.159	0.102
Growth rate (h^{-1}), yagU	1.32	1.31	1.33	1.22	1.24	1.12	1.13	0.95	0.887	0.703	0.562	0.38	0.222	0.0617	0.153	0.135	0.133	0.0849
Growth rate (h^{-1}), yahO	1.34	1.28	1.32	1.21	1.26	1.16	1.07	1.01	0.898	0.757	0.58	0.432	0.236	0.0904	0.176	0.116	0.14	0.0893
Growth rate (h^{-1}), yaiA	1.34	1.3	1.28	1.24	1.21	1.13	1.04	0.842	0.753	0.613	0.445	0.255	0.11	0.0273	0.119	0.101	0.101	0.0793
Growth rate (h^{-1}), ybbD	1.4	1.43	1.42	1.35	1.4	1.34	1.21	1.12	0.91	0.754	0.555	0.415	0.245	0.121	0.00417	0.145	0.134	0.0969
Growth rate (h^{-1}), ybcQ	1.38	1.41	1.38	1.34	1.42	1.33	1.36	1.26	1.18	1	0.765	0.575	0.389	0.281	0.151	0.16	0.146	0.123
Growth rate (h^{-1}), ybdN	1.27	1.25	1.27	1.22	1.23	1.19	1.16	1.01	0.915	0.71	0.555	0.406	0.241	0.14	0.0438	0.149	0.148	0.106
Growth rate (h^{-1}), ybhP	1.45	1.39	1.46	1.36	1.36	1.28	1.23	0.992	0.899	0.603	0.493	0.362	0.211	0.096	0.0154	0.141	0.132	0.1
Growth rate (h^{-1}), ybjN	1.4	1.42	1.42	1.39	1.41	1.41	1.39	1.25	1.2	1.03	0.85	0.671	0.419	0.243	0.0782	0.142	0.133	0.106
Growth rate (h^{-1}), ycdB	0.847	0.826	0.814	0.822	0.803	0.771	0.679	0.664	0.617	0.551	0.323	0.213	0	0.135	0.101	0.0995	0.0989	0.0799
Growth rate (h^{-1}), ycfK	1.38	1.42	1.4	1.35	1.35	1.23	1.17	0.968	0.766	0.6	0.428	0.35	0.188	0	0.175	0.137	0.106	0.122
Growth rate (h^{-1}), WT replicate	1.37	1.34	1.38	1.42	1.34	1.28	1.24	1.1	1.01	0.784	0.551	0.437	0.289	0.135	0.128	0.105	0.101	0.0949
Growth rate (h^{-1}), WT replicate	1.45	1.34	1.44	1.41	1.39	1.28	1.28	1.18	0.973	0.819	0.582	0.433	0.289	0.157	0.0567	0.0967	0.117	0.108
Growth rate (h^{-1}), WT replicate	1.45	1.44	1.46	1.42	1.39	1.3	1.25	1.17	1.01	0.742	0.587	0.439	0.289	0.121	0.00143	0.0967	0.105	0.0835
Growth rate (h^{-1}), WT replicate	1.52	1.43	1.47	1.44	1.43	1.37	1.29	1.18	1	0.819	0.594	0.437	0.316	0.108	0.166	0.114	0.123	0.101
Growth rate (h^{-1}), WT replicate	1.51	1.51	1.49	1.41	1.41	1.36	1.29	1.15	1.06	0.832	0.576	0.454	0.313	0.141	0.0243	0.107	0.133	0.0911
Growth rate (h^{-1}), WT replicate	1.47	1.44	1.48	1.43	1.41	1.4	1.33	1.11	1.03	0.84	0.589	0.468	0.276	0.149	0.171	0.123	0.136	0.108
Growth rate (h^{-1}), WT replicate	1.51	1.46	1.46	1.42	1.43	1.35	1.3	1.1	1.07	0.817	0.578	0.417	0.281	0.143	0.0386	0.119	0.128	0.0924
Growth rate (h^{-1}), WT replicate	1.48	1.49	1.47	1.42	1.44	1.38	1.29	1.15	1.03	0.781	0.577	0.409	0.284	0.127	0.00993	0.117	0.143	0.0941
Growth rate (h^{-1}), WT replicate	1.44	1.43	1.45	1.38	1.43	1.36	1.28	1.14	1.04	0.817	0.597	0.437	0.276	0.142	0.194	0.109	0.128	0.0834
Growth rate (h^{-1}), WT replicate	1.49	1.46	1.49	1.4	1.44	1.39	1.25	1.19	1.01	0.755	0.529	0.374	0.217	0.0743	0.17	0.102	0.137	0.0867
Growth rate (h^{-1}), WT replicate	1.5	1.43	1.5	1.37	1.41	1.36	1.32	1.13	1.07	0.793	0.578	0.434	0.264	0.136	0.00554	0.121	0.138	0.0955
Growth rate (h^{-1}), WT replicate	1.48	1.48	1.48	1.43	1.44	1.34	1.31	1.17	1.02	0.818	0.587	0.471	0.281	0.144	0.171	0.109	0.116	0.0948
Growth rate (h^{-1}), WT replicate	1.41	1.38	1.42	1.33	1.42	1.29	1.32	1.16	1.05	0.83	0.596	0.467	0.309	0.181	0.0437	0.106	0.142	0.0969
Growth rate (h^{-1}), WT replicate	1.42	1.44	1.47	1.38	1.38	1.37	1.3	1.16	1.05	0.862	0.572	0.45	0.284	0.139	0	0.105	0.12	0.0829
Growth rate (h^{-1}), WT replicate	1.41	1.47	1.48	1.34	1.39	1.38	1.29	1.16	1.04	0.821	0.598	0.472	0.311	0.168	0.0644	0.139	0.116	0.0995
Growth rate (h^{-1}), WT replicate	1.49	1.46	1.46	1.39	1.43	1.36	1.28	1.21	1.06	0.856	0.574	0.446	0.281	0.167	0.0201	0.133	0.123	0.1
Growth rate (h^{-1}), WT replicate	1.5	1.43	1.47	1.45	1.44	1.33	1.29	1.17	1.03	0.906	0.631	0.5	0.329	0.189	0.068	0.152	0.162	0.121

[truncated: 1 more sheets: FigS5]
