# Supplementary material for: Quantifying the Determinants of Evolutionary Dynamics Leading to Drug Resistance
Source: PLoS Biol. 2015 Nov 18;13(11):e1002299. doi: 10.1371/journal.pbio.1002299 (PMC4651364; doi:10.1371/journal.pbio.1002299)
Supplement: S1 Table — (XLSX) [file pbio.1002299.s008.xlsx]

## Sheet: table_S1
chl-Biological Process:
GO number	p-value	genes	term definition	term count	term count (full Keio collection)
GO:0009416	0.00307976	ubiH	response to light stimulus	1	2
GO:0015809	0.00307976	argO	arginine transport	1	2
GO:0019323	0.00307976	rpe	pentose catabolic process	1	2
GO:0030641	0.00307976	mdfA	regulation of cellular pH	1	2
GO:0042930	0.00307976	tolC	enterobactin transport	1	2
GO:0009294	0.00920056	ycjU	DNA mediated transformation	1	3
GO:0030490	0.00920056	rbfA	maturation of SSU-rRNA	1	3
GO:0051085	0.00920056	surA	chaperone mediated protein folding requiring cofactor	1	3
GO:0006744	0.017455	ubiE|ubiH	ubiquinone biosynthetic process	2	19
GO:0006855	0.017455	acrB|mdfA	drug transmembrane transport	2	19
GO:0006011	0.018324	galU	UDP-glucose metabolic process	1	4
GO:0006090	0.018324	aceF	pyruvate metabolic process	1	4
GO:0009052	0.018324	rpe	pentose-phosphate shunt; non-oxidative branch	1	4
GO:0033499	0.0304122	galU	galactose catabolic process via UDP-galactose	1	5
GO:0042274	0.0304122	rsgA	ribosomal small subunit biogenesis	1	5
GO:0050821	0.0304122	surA	protein stabilization	1	5
GO:0006269	0.063332	dnaT	DNA replication; synthesis of RNA primer	1	7
GO:0042777	0.063332	atpF	plasma membrane ATP synthesis coupled proton transport	1	7
GO:0015986	0.0840893	atpF	ATP synthesis coupled proton transport	1	8
GO:0006457	0.100766	ppiD|surA	protein folding	2	34
GO:0006754	0.107663	atpF	ATP biosynthetic process	1	9
GO:0009234	0.107663	ubiE	menaquinone biosynthetic process	1	9
GO:0006928	0.134016	ybiA	cellular component movement	1	10
GO:0043165	0.134016	surA	Gram-negative-bacterium-type cell outer membrane assembly	1	10
chl-Molecular Function:
GO number	p-value	genes	term definition	term count	term count (full Keio collection)
GO:0015307	0.000763942	acrB|mdfA	drug:proton antiporter activity	2	7
GO:0003983	0.00334548	galU	UTP:glucose-1-phosphate uridylyltransferase activity	1	2
GO:0004738	0.00334548	aceF	pyruvate dehydrogenase activity	1	2
GO:0008801	0.00334548	ycjU	beta-phosphoglucomutase activity	1	2
GO:0015181	0.00334548	argO	arginine transmembrane transporter activity	1	2
GO:0003755	0.00468896	ppiD|surA	peptidyl-prolyl cis-trans isomerase activity	2	12
GO:0015238	0.00956015	acrB|mdfA	drug transmembrane transporter activity	2	15
GO:0000175	0.00999193	pnp	3'-5'-exoribonuclease activity	1	3
GO:0031405	0.00999193	aceF	lipoic acid binding	1	3
GO:0042277	0.00999193	surA	peptide binding	1	3
GO:0003681	0.0198953	hfq	bent DNA binding	1	4
GO:0015385	0.0198953	mdfA	sodium:proton antiporter activity	1	4
GO:0015386	0.0198953	mdfA	potassium:proton antiporter activity	1	4
GO:0035438	0.0198953	pnp	cyclic-di-GMP binding	1	4
GO:0048027	0.0198953	rpsF	mRNA 5'-UTR binding	1	4
GO:0009927	0.0330119	arcB	histidine phosphotransfer kinase activity	1	5
GO:0015562	0.0330119	tolC	efflux transmembrane transporter activity	1	5
GO:0016709	0.0330119	ubiH	oxidoreductase activity; acting on paired donors; with incorporation or reduction of molecular oxyge	1	5
GO:0016853	0.0485343	ppiD|rpe|surA|ycjU	isomerase activity	4	104
GO:0019003	0.0492986	rsgA	GDP binding	1	6
GO:0070181	0.0492986	rpsF	small ribosomal subunit rRNA binding	1	6
GO:0004497	0.0687124	ubiH	monooxygenase activity	1	7
GO:0016857	0.0912111	rpe	racemase and epimerase activity; acting on carbohydrates and derivatives	1	8
GO:0046933	0.0912111	atpF	proton-transporting ATP synthase activity; rotational mechanism	1	8
GO:0046961	0.0912111	atpF	proton-transporting ATPase activity; rotational mechanism	1	8
GO:0043024	0.116752	rbfA	ribosomal small subunit binding	1	9
GO:0008757	0.145295	ubiE	S-adenosylmethionine-dependent methyltransferase activity	1	10
chl-Cellular Component:
GO number	p-value	genes	term definition	term count	term count (full Keio collection)
GO:0045263	0.00865777	atpF	proton-transporting ATP synthase complex; coupling factor F(o)	1	4
GO:1990077	0.0297813	dnaT	primosome complex	1	7
----
cpr-Biological Process:
GO number	p-value	genes	term definition	term count	term count (full Keio collection)
GO:0006310	3.71566e-09	ihfA|ihfB|recA|recB|recC|recG|recN|ruvA|ruvC	DNA recombination	9	99
GO:0006281	2.3858e-07	recA|recB|recC|recG|recN|ruvA|ruvC	DNA repair	7	73
GO:0006302	2.40966e-07	recB|recC|recN	double-strand break repair	3	5
GO:0000746	8.9791e-06	ihfA|ihfB	conjugation	2	3
GO:0006974	2.2168e-05	rbfA|recA|recB|recC|recG|recN|ruvA|ruvC|yciT	cellular response to DNA damage stimulus	9	240
GO:0009432	3.17611e-05	recA|recN|rimK|ruvA	SOS response	4	30
GO:0000725	0.000177413	ruvA|ruvC	recombinational repair	2	6
GO:0051607	0.00143432	recB|recC	defense response to virus	2	11
GO:0010212	0.00471875	recA	response to ionizing radiation	1	3
GO:0030490	0.00471875	rbfA	maturation of SSU-rRNA	1	3
GO:0006855	0.00815494	acrA|acrB	drug transmembrane transport	2	19
GO:0032508	0.00940174	recG	DNA duplex unwinding	1	4
GO:0006417	0.00955529	ihfA|ihfB	regulation of translation	2	20
GO:0048870	0.0156102	recA	cell motility	1	5
GO:0006269	0.0325335	dnaT	DNA replication; synthesis of RNA primer	1	7
GO:0006259	0.0689259	recA	DNA metabolic process	1	10
GO:0006928	0.0689259	ybiA	cellular component movement	1	10
GO:0010468	0.0689259	dksA	regulation of gene expression	1	10
GO:0009409	0.100328	rbfA	response to cold	1	12
GO:0006261	0.118121	dnaT	DNA-dependent DNA replication	1	13
GO:0042254	0.137287	rbfA	ribosome biogenesis	1	14
cpr-Molecular Function:
GO number	p-value	genes	term definition	term count	term count (full Keio collection)
GO:0008854	1.01254e-05	recB|recC	exodeoxyribonuclease V activity	2	3
GO:0004003	1.18134e-05	recB|recC|recG	ATP-dependent DNA helicase activity	3	10
GO:0004386	3.33547e-05	recB|recC|recG|ruvA	helicase activity	4	29
GO:0009378	0.00168296	ruvA	four-way junction helicase activity	1	2
GO:0003677	0.00394469	fis|ihfA|ihfB|recA|recB|recC|recG|ruvA|torR|yciT	DNA binding	10	495
GO:0015238	0.00437619	acrA|acrB	drug transmembrane transporter activity	2	15
GO:0004520	0.00502862	ruvC	endodeoxyribonuclease activity	1	3
GO:0008821	0.00502862	ruvC	crossover junction endodeoxyribonuclease activity	1	3
GO:0017150	0.00502862	dusB	tRNA dihydrouridine synthase activity	1	3
GO:0003678	0.0100169	ruvA	DNA helicase activity	1	4
GO:0004527	0.0143742	recB|recC	exonuclease activity	2	22
GO:0008094	0.0248419	recA	DNA-dependent ATPase activity	1	6
GO:0004518	0.0336875	recB|recC|ruvC	nuclease activity	3	67
GO:0015307	0.0346393	acrB	drug:proton antiporter activity	1	7
GO:0005524	0.0465926	recA|recB|recC|recG|recN|rimK|ruvA|sufC	ATP binding	8	442
GO:0043565	0.0569515	fis|ihfA|ihfB	sequence-specific DNA binding	3	77
GO:0003684	0.058907	recA	damaged DNA binding	1	9
GO:0043024	0.058907	rbfA	ribosomal small subunit binding	1	9
GO:0000166	0.103091	recA|recB|recC|recG|recN|rimK|ruvA|sufC	nucleotide binding	8	493
GO:0003697	0.145949	recA	single-stranded DNA binding	1	14
cpr-Cellular Component:
GO number	p-value	genes	term definition	term count	term count (full Keio collection)
GO:0009338	7.25666e-06	recB|recC	exodeoxyribonuclease V complex	2	3
GO:0048476	0.000142723	ruvA|ruvC	Holliday junction resolvase complex	2	6
GO:1990077	0.0189554	dnaT	primosome complex	1	7
GO:0005694	0.0251422	ihfB	chromosome	1	8
----
mec-Biological Process:
GO number	p-value	genes	term definition	term count	term count (full Keio collection)
GO:0043213	4.0297e-06	tolB|tolQ|tolR	bacteriocin transport	3	7
GO:0000746	1.7746e-05	ihfA|ihfB	conjugation	2	3
GO:0017038	7.06334e-05	tolB|tolQ	protein import	2	4
GO:0042930	0.0025778	tolC	enterobactin transport	1	2
GO:0045004	0.0025778	dnaQ	DNA replication proofreading	1	2
GO:0015031	0.00558474	tolB|tolC|tolQ|tolR	protein transport	4	68
GO:0010212	0.00769792	yfjK	response to ionizing radiation	1	3
GO:0032297	0.00769792	hda	negative regulation of DNA-dependent DNA replication initiation	1	3
GO:0022611	0.0153252	fau	dormancy process	1	4
GO:0006855	0.0158868	acrA|acrB	drug transmembrane transport	2	19
GO:0006260	0.0182145	dnaQ|hda|lexA	DNA replication	3	48
GO:0006417	0.0185982	ihfA|ihfB	regulation of translation	2	20
GO:0008156	0.0254249	hda	negative regulation of DNA replication	1	5
GO:0000027	0.0379624	rluD	ribosomal large subunit assembly	1	6
GO:0009396	0.0379624	fau	folic acid-containing compound biosynthetic process	1	6
GO:0000455	0.0529039	rluD	enzyme-directed rRNA pseudouridine synthesis	1	7
GO:0042777	0.0529039	atpG	plasma membrane ATP synthesis coupled proton transport	1	7
GO:0015986	0.0702153	atpG	ATP synthesis coupled proton transport	1	8
GO:0006754	0.0898634	atpG	ATP biosynthetic process	1	9
GO:0008610	0.0898634	fabH	lipid biosynthetic process	1	9
GO:0001522	0.136037	rluD	pseudouridine synthesis	1	11
mec-Molecular Function:
GO number	p-value	genes	term definition	term count	term count (full Keio collection)
GO:0004315	0.00789541	fabH	3-oxoacyl-[acyl-carrier-protein] synthase activity	1	3
GO:0015238	0.00823	acrA|acrB	drug transmembrane transporter activity	2	15
GO:0003756	0.0157142	dsbC	protein disulfide isomerase activity	1	4
GO:0048027	0.0157142	rpsF	mRNA 5'-UTR binding	1	4
GO:0015562	0.0260632	tolC	efflux transmembrane transporter activity	1	5
GO:0070181	0.0389052	rpsF	small ribosomal subunit rRNA binding	1	6
GO:0015307	0.0542033	acrB	drug:proton antiporter activity	1	7
GO:0046933	0.0719208	atpG	proton-transporting ATP synthase activity; rotational mechanism	1	8
GO:0046961	0.0719208	atpG	proton-transporting ATPase activity; rotational mechanism	1	8
GO:0005515	0.103078	acrB|atpG|dnaQ|fis|hda|pal|rluD|rpsF|sufC|tolB|fau	protein binding	11	665
GO:0015295	0.11447	ampG	solute:proton symporter activity	1	10
GO:0043565	0.122975	fis|ihfA|ihfB	sequence-specific DNA binding	3	77
GO:0009982	0.139231	rluD	pseudouridine synthase activity	1	11
mec-Cellular Component:
GO number	p-value	genes	term definition	term count	term count (full Keio collection)
GO:0044776	0.00485647	dnaQ	DNA polymerase III; core complex	1	3
GO:0045261	0.0159844	atpG	proton-transporting ATP synthase complex; catalytic core F(1)	1	5
GO:0005694	0.0439146	ihfB	chromosome	1	8
----
nit-Biological Process:
GO number	p-value	genes	term definition	term count	term count (full Keio collection)
GO:0006281	2.24432e-12	recA|recB|recC|recF|recO|recR|ruvA|ruvC|uvrA|uvrB|uvrC|uvrD	DNA repair	12	73
GO:0009432	2.20037e-10	recA|recF|rimK|ruvA|uvrA|uvrB|uvrC|uvrD	SOS response	8	30
GO:0006289	2.6496e-08	uvrA|uvrB|uvrC|uvrD	nucleotide-excision repair	4	6
GO:0006974	1.03557e-06	rbfA|recA|recB|recC|recF|recO|recR|ruvA|ruvC|uvrA|uvrB|uvrC|uvrD	cellular response to DNA damage stimulus	13	240
GO:0042777	1.75501e-05	atpC|atpF|atpG	plasma membrane ATP synthesis coupled proton transport	3	7
GO:0015986	3.48563e-05	atpC|atpF|atpG	ATP synthesis coupled proton transport	3	8
GO:0000731	5.70059e-05	recF|recR	DNA synthesis involved in DNA repair	2	3
GO:0009411	5.70059e-05	recF|recR	response to UV	2	3
GO:0030490	5.70059e-05	rbfA|ybeY	maturation of SSU-rRNA	2	3
GO:0006754	6.23054e-05	atpC|atpF|atpG	ATP biosynthetic process	3	9
GO:0006310	0.00021807	recA|recB|recC|recO|recR|ruvA|ruvC	DNA recombination	7	99
GO:0006260	0.000341514	dnaK|dnaT|holC|recF|uvrD	DNA replication	5	48
GO:0006302	0.000562405	recB|recC	double-strand break repair	2	5
GO:0042274	0.000562405	rsgA|ybeY	ribosomal small subunit biogenesis	2	5
GO:0015992	0.000857112	atpC|atpF|atpG	proton transport	3	16
GO:0000725	0.00111724	ruvA|ruvC	recombinational repair	2	6
GO:0032298	0.00614376	holC	positive regulation of DNA-dependent DNA replication initiation	1	2
GO:0043043	0.00614376	efp	peptide biosynthetic process	1	2
GO:0051607	0.00891122	recB|recC	defense response to virus	2	11
GO:0010212	0.0183173	recA	response to ionizing radiation	1	3
GO:0042780	0.0183173	rnt	tRNA 3'-end processing	1	3
GO:0051085	0.0183173	dnaK	chaperone mediated protein folding requiring cofactor	1	3
GO:0042254	0.0192648	rbfA|ybeY	ribosome biogenesis	2	14
GO:0006268	0.0364081	uvrD	DNA unwinding involved in DNA replication	1	4
GO:0032508	0.0364081	uvrD	DNA duplex unwinding	1	4
GO:0043335	0.0364081	dnaK	protein unfolding	1	4
GO:0006461	0.0603052	dnaK	protein complex assembly	1	5
GO:0006546	0.0603052	ygfZ	glycine catabolic process	1	5
GO:0048870	0.0603052	recA	cell motility	1	5
GO:0006396	0.0772282	pnp|rnt	RNA processing	2	22
nit-Molecular Function:
GO number	p-value	genes	term definition	term count	term count (full Keio collection)
GO:0004518	8.63955e-07	recB|recC|rnt|ruvC|uvrA|uvrB|uvrC|ybeY	nuclease activity	8	67
GO:0004386	2.16156e-05	recB|recC|ruvA|uvrB|uvrD	helicase activity	5	29
GO:0046933	4.49345e-05	atpC|atpF|atpG	proton-transporting ATP synthase activity; rotational mechanism	3	8
GO:0046961	4.49345e-05	atpC|atpF|atpG	proton-transporting ATPase activity; rotational mechanism	3	8
GO:0008854	6.95747e-05	recB|recC	exodeoxyribonuclease V activity	2	3
GO:0004003	0.000132829	recB|recC|uvrD	ATP-dependent DNA helicase activity	3	10
GO:0003678	0.000276316	ruvA|uvrD	DNA helicase activity	2	4
GO:0005515	0.000296081	atpC|atpG|dnaK|dnaT|fis|hfq|holC|pnp|recA|recB|recC|recF|rpsF|rsgA|ruvC|uvrA|uvrB|uvrD	protein binding	18	665
GO:0003677	0.00305328	fis|hfq|holC|recA|recB|recC|recF|recR|ruvA|uvrA|uvrB|uvrC|uvrD|ybaB	DNA binding	14	495
GO:0004527	0.00423505	recB|recC|rnt	exonuclease activity	3	22
GO:0004047	0.00708765	ygfZ	aminomethyltransferase activity	1	2
GO:0009378	0.00708765	ruvA	four-way junction helicase activity	1	2
GO:0015616	0.00708765	uvrD	DNA translocase activity	1	2
GO:0016892	0.00708765	ybeY	endoribonuclease activity; producing 3'-phosphomonoesters	1	2
GO:0017116	0.00708765	uvrD	single-stranded DNA-dependent ATP-dependent DNA helicase activity	1	2
GO:0005524	0.0175043	atpC|atpG|dnaK|recA|recB|recC|recF|rimK|ruvA|uvrA|uvrB|uvrD	ATP binding	12	442
GO:0000175	0.0211238	pnp	3'-5'-exoribonuclease activity	1	3
GO:0004520	0.0211238	ruvC	endodeoxyribonuclease activity	1	3
GO:0008821	0.0211238	ruvC	crossover junction endodeoxyribonuclease activity	1	3
GO:0016896	0.0211238	rnt	exoribonuclease activity; producing 5'-phosphomonoesters	1	3
GO:0044183	0.0211238	dnaK	protein binding involved in protein folding	1	3
GO:0003697	0.0234112	recA|recF	single-stranded DNA binding	2	14
GO:0003681	0.0419713	hfq	bent DNA binding	1	4
GO:0035438	0.0419713	pnp	cyclic-di-GMP binding	1	4
GO:0048027	0.0419713	rpsF	mRNA 5'-UTR binding	1	4
GO:0004519	0.100546	recB|recC|ybeY	endonuclease activity	3	49
GO:0004540	0.103561	rnt	ribonuclease activity	1	6
GO:0008094	0.103561	recA	DNA-dependent ATPase activity	1	6
GO:0019003	0.103561	rsgA	GDP binding	1	6
GO:0043531	0.103561	dnaK	ADP binding	1	6
nit-Cellular Component:
GO number	p-value	genes	term definition	term count	term count (full Keio collection)
GO:0009338	4.80879e-05	recB|recC	exodeoxyribonuclease V complex	2	3
GO:0045261	0.000471998	atpC|atpG	proton-transporting ATP synthase complex; catalytic core F(1)	2	5
GO:0048476	0.000935243	ruvA|ruvC	Holliday junction resolvase complex	2	6
GO:0009379	0.00376327	ruvA	Holliday junction helicase complex	1	2
GO:0045263	0.0221967	atpF	proton-transporting ATP synthase complex; coupling factor F(o)	1	4
GO:0043590	0.054552	ybaB	bacterial nucleoid	1	6
GO:1990077	0.0757243	dnaT	primosome complex	1	7
----
tet-Biological Process:
GO number	p-value	genes	term definition	term count	term count (full Keio collection)
GO:0035435	0.000100629	pstA|pstS	phosphate ion transmembrane transport	2	5
GO:0006817	0.000830952	pstA|pstS	phosphate ion transport	2	9
GO:0032298	0.00169544	holC	positive regulation of DNA-dependent DNA replication initiation	1	2
GO:0042930	0.00169544	tolC	enterobactin transport	1	2
GO:0072344	0.00169544	arfA	rescue of stalled ribosome	1	2
GO:0030490	0.00506603	rbfA	maturation of SSU-rRNA	1	3
GO:0006855	0.00918462	acrA|acrB	drug transmembrane transport	2	19
GO:0015740	0.0100916	dcuC	C4-dicarboxylate transport	1	4
GO:0019544	0.0167523	astB	arginine catabolic process to glutamate	1	5
GO:0019545	0.0167523	astB	arginine catabolic process to succinate	1	5
GO:0042274	0.0167523	rsgA	ribosomal small subunit biogenesis	1	5
GO:0006269	0.0348999	dnaT	DNA replication; synthesis of RNA primer	1	7
GO:0006527	0.0348999	astB	arginine catabolic process	1	7
GO:0042777	0.0348999	atpF	plasma membrane ATP synthesis coupled proton transport	1	7
GO:0015986	0.0463477	atpF	ATP synthesis coupled proton transport	1	8
GO:0006754	0.0593525	atpF	ATP biosynthetic process	1	9
GO:0006928	0.0738951	ybiA	cellular component movement	1	10
GO:0006525	0.0899566	astB	arginine metabolic process	1	11
GO:0009409	0.107518	rbfA	response to cold	1	12
GO:0006261	0.126561	dnaT	DNA-dependent DNA replication	1	13
GO:0006402	0.126561	pnp	mRNA catabolic process	1	13
GO:0006260	0.144851	dnaT|holC	DNA replication	2	48
GO:0042254	0.147067	rbfA	ribosome biogenesis	1	14
tet-Molecular Function:
GO number	p-value	genes	term definition	term count	term count (full Keio collection)
GO:0015415	5.01865e-05	pstA|pstS	phosphate ion transmembrane-transporting ATPase activity	2	4
GO:0042301	0.00199009	pstS	phosphate ion binding	1	2
GO:0046983	0.0034452	hns|stpA	protein dimerization activity	2	13
GO:0015238	0.00543166	acrA|acrB	drug transmembrane transporter activity	2	15
GO:0000175	0.00594508	pnp	3'-5'-exoribonuclease activity	1	3
GO:0008559	0.00594508	mdlA	xenobiotic-transporting ATPase activity	1	3
GO:0003681	0.01184	hns	bent DNA binding	1	4
GO:0015556	0.01184	dcuC	C4-dicarboxylate transmembrane transporter activity	1	4
GO:0035438	0.01184	pnp	cyclic-di-GMP binding	1	4
GO:0015562	0.01965	tolC	efflux transmembrane transporter activity	1	5
GO:0005315	0.0293507	pstA	inorganic phosphate transmembrane transporter activity	1	6
GO:0019003	0.0293507	rsgA	GDP binding	1	6
GO:0015307	0.0409177	acrB	drug:proton antiporter activity	1	7
GO:0043023	0.0409177	arfA	ribosomal large subunit binding	1	7
GO:0046933	0.0543269	atpF	proton-transporting ATP synthase activity; rotational mechanism	1	8
GO:0046961	0.0543269	atpF	proton-transporting ATPase activity; rotational mechanism	1	8
GO:0043024	0.0695545	rbfA	ribosomal small subunit binding	1	9
GO:0015078	0.10537	atpF	hydrogen ion transmembrane transporter activity	1	11
GO:0003755	0.125912	ppiD	peptidyl-prolyl cis-trans isomerase activity	1	12
tet-Cellular Component:
GO number	p-value	genes	term definition	term count	term count (full Keio collection)
GO:0045263	0.00697879	atpF	proton-transporting ATP synthase complex; coupling factor F(o)	1	4
GO:1990077	0.0240257	dnaT	primosome complex	1	7
----
tmp-Biological Process:
GO number	p-value	genes	term definition	term count	term count (full Keio collection)
GO:0009244	1.56152e-05	lpxL|lpxM|waaG|waaP	lipopolysaccharide core region biosynthetic process	4	23
GO:0036104	6.50728e-05	lpxL|lpxM	Kdo2-lipid A biosynthetic process	2	4
GO:0006544	0.00272925	glyA	glycine metabolic process	1	2
GO:0006563	0.00272925	glyA	L-serine metabolic process	1	2
GO:0009050	0.00272925	ldcA	glycopeptide catabolic process	1	2
GO:0044208	0.00272925	purA	'de novo' AMP biosynthetic process	1	2
GO:0046306	0.00272925	ssuD	alkanesulfonate catabolic process	1	2
GO:0009103	0.00683426	lpxL|lpxM|waaG|waaP	lipopolysaccharide biosynthetic process	4	76
GO:0006545	0.00815507	glyA	glycine biosynthetic process	1	3
GO:0009395	0.00815507	pgpA	phospholipid catabolic process	1	3
GO:0030490	0.00815507	rbfA	maturation of SSU-rRNA	1	3
GO:0032775	0.00815507	dam	DNA methylation on adenine	1	3
GO:0035999	0.00815507	glyA	tetrahydrofolate interconversion	1	3
GO:0006306	0.0162451	dam	DNA methylation	1	4
GO:0006565	0.0162451	glyA	L-serine catabolic process	1	4
GO:0006655	0.0162451	pgpA	phosphatidylglycerol biosynthetic process	1	4
GO:0006546	0.0269671	glyA	glycine catabolic process	1	5
GO:0042274	0.0269671	rsgA	ribosomal small subunit biogenesis	1	5
GO:0046474	0.0269671	pgpA	glycerophospholipid biosynthetic process	1	5
GO:0009432	0.0591045	rimK|lexA	SOS response	2	30
GO:0006730	0.0746085	glyA	one-carbon metabolic process	1	8
GO:0006298	0.0955431	dam	mismatch repair	1	9
GO:0043709	0.0955431	ycbU	cell adhesion involved in single-species biofilm formation	1	9
GO:0016042	0.118953	pgpA	lipid catabolic process	1	10
GO:0046656	0.118953	nudB	folic acid biosynthetic process	1	10
GO:0046654	0.144808	nudB	tetrahydrofolate biosynthetic process	1	11
tmp-Molecular Function:
GO number	p-value	genes	term definition	term count	term count (full Keio collection)
GO:0008919	0.00212894	waaG	lipopolysaccharide glucosyltransferase I activity	1	2
GO:0008962	0.00635985	pgpA	phosphatidylglycerophosphatase activity	1	3
GO:0016747	0.0142331	lpxL|lpxM	transferase activity; transferring acyl groups other than amino-acyl groups	2	20
GO:0009007	0.0210209	dam	site-specific DNA-methyltransferase (adenine-specific) activity	1	5
GO:0019003	0.0313984	rsgA	GDP binding	1	6
GO:0004180	0.0437724	ldcA	carboxypeptidase activity	1	7
GO:0004497	0.0437724	ssuD	monooxygenase activity	1	7
GO:0016705	0.0437724	ssuD	oxidoreductase activity; acting on paired donors; with incorporation or reduction of molecular oxyge	1	7
GO:0043024	0.0744071	rbfA	ribosomal small subunit binding	1	9
tmp-Cellular Component:
GO number	p-value	genes	term definition	term count	term count (full Keio collection)
GO:0009276	0.00482812	lpxL|lpxM	Gram-negative-bacterium-type cell wall	2	18
GO:0031234	0.0271576	hflD	extrinsic component of cytoplasmic side of plasma membrane	1	9
----
fox-Biological Process:
GO number	p-value	genes	term definition	term count	term count (full Keio collection)
GO:0043213	0.0193834	tolR|tolB	bacteriocin transport	2	7
GO:0009416	0.0335866	ubiH	response to light stimulus	1	2
GO:0031460	0.0335866	emrE	glycine betaine transport	1	2
GO:0046835	0.0335866	yihV	carbohydrate phosphorylation	1	2
GO:0071271	0.0335866	yqeF	1-butanol biosynthetic process	1	2
GO:0005993	0.0995937	treC	trehalose catabolic process	1	3
GO:0006573	0.0995937	garR	valine metabolic process	1	3
GO:0009114	0.0995937	xdhA	hypoxanthine catabolic process	1	3
GO:0009395	0.0995937	pgpB	phospholipid catabolic process	1	3
GO:0010212	0.0995937	yfjK	response to ionizing radiation	1	3
GO:0032297	0.0995937	hda	negative regulation of DNA-dependent DNA replication initiation	1	3
GO:0042780	0.0995937	rnt	tRNA 3'-end processing	1	3
GO:0042906	0.0995937	uacT	xanthine transport	1	3
GO:0046487	0.0995937	garR	glyoxylate metabolic process	1	3
GO:1901361	0.0995937	yihV	organic cyclic compound catabolic process	1	3
GO:0000271	0.114266	rffD|rfbX	polysaccharide biosynthetic process	2	12
fox-Molecular Function:
GO number	p-value	genes	term definition	term count	term count (full Keio collection)
GO:0008679	0.0393631	garR	2-hydroxy-3-oxopropionate reductase activity	1	2
GO:0008877	0.0393631	yihX	glucose-1-phosphatase activity	1	2
GO:0009378	0.0393631	ruvB	four-way junction helicase activity	1	2
GO:0016618	0.0393631	ghrA	hydroxypyruvate reductase activity	1	2
GO:0016628	0.0393631	rffD	oxidoreductase activity; acting on the CH-CH group of donors; NAD or NADP as acceptor	1	2
GO:0030267	0.0393631	ghrA	glyoxylate reductase (NADP) activity	1	2
GO:0036355	0.0393631	thiG	2-iminoacetate synthase activity	1	2
GO:0050782	0.0393631	yjfF	galactose uniporter activity	1	2
GO:0003985	0.116643	yqeF	acetyl-CoA C-acetyltransferase activity	1	3
GO:0003988	0.116643	yqeF	acetyl-CoA C-acyltransferase activity	1	3
GO:0008442	0.116643	garR	3-hydroxyisobutyrate dehydrogenase activity	1	3
GO:0008962	0.116643	pgpB	phosphatidylglycerophosphatase activity	1	3
GO:0016896	0.116643	rnt	exoribonuclease activity; producing 5'-phosphomonoesters	1	3
GO:0031405	0.116643	sucB	lipoic acid binding	1	3
GO:0042907	0.116643	uacT	xanthine transmembrane transporter activity	1	3
GO:0047429	0.116643	yceF	nucleoside-triphosphate diphosphatase activity	1	3
fox-Cellular Component:
GO number	p-value	genes	term definition	term count	term count (full Keio collection)
GO:0009326	0.120228	fdnH	formate dehydrogenase complex	1	5
----
amp-Biological Process:
GO number	p-value	genes	term definition	term count	term count (full Keio collection)
GO:0030490	0.00070408	rbfA|rimM	maturation of SSU-rRNA	2	3
GO:0043213	0.0234063	tolR|tolB	bacteriocin transport	2	7
GO:0044205	0.0234063	pyrD|pyrE	'de novo' UMP biosynthetic process	2	7
GO:0006276	0.036972	xerD|priA	plasmid maintenance	2	8
GO:0006744	0.0380488	ubiF|ubiE|ubiG	ubiquinone biosynthetic process	3	19
GO:0006177	0.0405574	guaA	GMP biosynthetic process	1	2
GO:0006222	0.0405574	pyrD	UMP biosynthetic process	1	2
GO:0006235	0.0405574	thyA	dTTP biosynthetic process	1	2
GO:0051409	0.0405574	oxyR	response to nitrosative stress	1	2
GO:0071139	0.0405574	xerD	resolution of recombination intermediates	1	2
GO:0006207	0.0772175	pyrD|pyrE	'de novo' pyrimidine nucleobase biosynthetic process	2	10
GO:0006221	0.104821	pyrD|pyrE	pyrimidine nucleotide biosynthetic process	2	11
GO:0006525	0.104821	rpoN|astB	arginine metabolic process	2	11
GO:0006883	0.120264	chaA	cellular sodium ion homeostasis	1	3
GO:0035442	0.120264	dtpA	dipeptide transmembrane transport	1	3
GO:0035443	0.120264	dtpA	tripeptide transmembrane transport	1	3
GO:0044092	0.120264	sdhE	negative regulation of molecular function	1	3
GO:0051085	0.120264	dnaK	chaperone mediated protein folding requiring cofactor	1	3
GO:1902600	0.120264	dtpA	hydrogen ion transmembrane transport	1	3
GO:2000142	0.120264	oxyR	regulation of DNA-templated transcription; initiation	1	3
amp-Molecular Function:
GO number	p-value	genes	term definition	term count	term count (full Keio collection)
GO:0001131	0.0464556	oxyR	bacterial-type RNA polymerase core promoter proximal region sequence-specific DNA binding transcript	1	2
GO:0004152	0.0464556	pyrD	dihydroorotate dehydrogenase activity	1	2
GO:0004158	0.0464556	pyrD	dihydroorotate oxidase activity	1	2
GO:0008716	0.0464556	ddlB	D-alanine-D-alanine ligase activity	1	2
GO:0009009	0.0464556	xerD	site-specific recombinase activity	1	2
GO:0009037	0.0464556	xerD	tyrosine-based site-specific recombinase activity	1	2
GO:0015439	0.0464556	ccmA	heme-transporting ATPase activity	1	2
GO:0016410	0.0464556	lpxD	N-acyltransferase activity	1	2
GO:0016462	0.0464556	guaA	pyrophosphatase activity	1	2
GO:0016901	0.0464556	yliI	oxidoreductase activity; acting on the CH-OH group of donors; quinone or similar compound as accepto	1	2
GO:0030674	0.0464556	bamE	protein binding; bridging	1	2
GO:0070968	0.0464556	yliI	pyrroloquinoline quinone binding	1	2
GO:0005198	0.0594107	iscA|flgF|flgI	structural molecule activity	3	20
GO:0016706	0.13766	roxA	oxidoreductase activity; acting on paired donors; with incorporation or reduction of molecular oxyge	1	3
GO:0043140	0.13766	priA	ATP-dependent 3'-5' DNA helicase activity	1	3
GO:0044183	0.13766	dnaK	protein binding involved in protein folding	1	3
GO:0071916	0.13766	dtpA	dipeptide transmembrane transporter activity	1	3
amp-Cellular Component:
GO number	p-value	genes	term definition	term count	term count (full Keio collection)
GO:0009379	0.0132162	recG	Holliday junction helicase complex	1	2
----
