# Supplementary material for: Quantifying the Determinants of Evolutionary Dynamics Leading to Drug Resistance
Source: PLoS Biol. 2015 Nov 18;13(11):e1002299. doi: 10.1371/journal.pbio.1002299 (PMC4651364; doi:10.1371/journal.pbio.1002299)
Supplement: S2 Table — (XLSX) [file pbio.1002299.s009.xlsx]

## Sheet: CHL
Evidence	Start location	Mutation	Location wrt annotation	Annotation	Description	Protein effect	Type of effect
CHL - 1, 10 days
new junction evidence	486,182	IS1 (–) +9 bp	coding (422‑430/648 nt)	acrR →	transcriptional repressor	disruption	loss of function
reads alignment	1,536,230	T→G	I130L (ATC→CTC)	narV ←	nitrate reductase 2 (NRZ), gamma subunit	AA substitution
missing coverage, new junction evidence	1,619,162	Δ244 bp	coding (43‑286/435 nt)	marR →	transcriptional repressor of multiple antibiotic resistance	large deletion	loss of function
reads alignment	2,917,227	T→A	M724K (ATG→AAG)	barA →	hybrid sensory histidine kinase, in two‑component regulatory system with UvrY	AA substitution
reads alignment	2,924,394	G→A	intergenic (‑281/+341)	yqcC ← / ← syd	DUF446 family protein/SecY‑interacting protein
reads alignment	3,599,794	A→T	intergenic (‑136/+135)	livJ ← / ← rpoH	branched‑chain amino acid ABC transporter periplasmic binding protein/RNA polymerase, sigma 32 (sigma H) factor
reads alignment	4,226,840	A→T	N1005Y (AAC→TAC)	metH →	homocysteine‑N5‑methyltetrahydrofolate transmethylase, B12‑dependent	AA substitution
reads alignment	2,171,916	G→T	R320S (CGT→AGT)	gatD ←	galactitol‑1‑phosphate dehydrogenase, Zn‑dependent and NAD(P)‑binding	AA substitution
CHL - 1, 21 days
new junction evidence	486,182	IS1 (–) +9 bp	coding (422‑430/648 nt)	acrR →	transcriptional repressor	disruption	loss of function
new junction evidence	883,576	IS1 (+) +9 bp	intergenic (‑188/‑89)	ybjG ← / → mdfA	undecaprenyl pyrophosphate phosphatase/multidrug efflux system protein
missing coverage, new junction evidence	1,619,162	Δ244 bp	coding (43‑286/435 nt)	marR →	transcriptional repressor of multiple antibiotic resistance	large deletion	loss of function
coverage	883,576	10 fold amplification until 892,310		mdfA-rimK		amplification	high expression
new junction evidence	3,922,495	IS1 (+) +9 bp	intergenic (‑55/+554)	atpI ← / ← rsmG	ATP synthase, membrane‑bound accessory factor/16S rRNA m(7)G527 methyltransferase, SAM‑dependent; glucose‑inhibited cell‑division protein
CHL - 2, 10 days
new junction evidence	485,845	IS186 (+) +6 bp :: Δ1	coding (85‑90/648 nt)	acrR →	transcriptional repressor	disruption	loss of function
new junction evidence	883,553	IS30 (+) +2 bp	intergenic (‑165/‑119)	ybjG ← / → mdfA	undecaprenyl pyrophosphate phosphatase/multidrug efflux system protein
reads alignment	1,619,496	(A)6→5	coding (377/435 nt)	marR →	transcriptional repressor of multiple antibiotic resistance	frameshift	loss of function
missing coverage, new junction evidence	2,811,113	Δ69 bp	coding (344‑412/531 nt)	mprA →	transcriptional repressor of microcin B17 synthesis and multidrug efflux	deletion	loss of function
CHL - 2, 21 days
new junction evidence	485,845	IS186 (+) +6 bp :: Δ1	coding (85‑90/648 nt)	acrR →	transcriptional repressor	disruption	loss of function
new junction evidence	883,553	IS30 (+) +2 bp	intergenic (‑165/‑119)	ybjG ← / → mdfA	undecaprenyl pyrophosphate phosphatase/multidrug efflux system protein
reads alignment	883,647	G→A	intergenic (‑259/‑26)	ybjG ← / → mdfA	undecaprenyl pyrophosphate phosphatase/multidrug efflux system protein
reads alignment	1,619,496	(A)6→5	coding (377/435 nt)	marR →	transcriptional repressor of multiple antibiotic resistance	frameshift	loss of function
missing coverage, new junction evidence	2,811,113	Δ69 bp	coding (344‑412/531 nt)	mprA →	transcriptional repressor of microcin B17 synthesis and multidrug efflux	deletion	loss of function
new junction evidence	3,920,835	Δ9 bp	coding (46‑54/471 nt)	atpF ←	F0 sector of membrane‑bound ATP synthase, subunit b	in frame deletion
CHL - 3, 10 days
reads alignment	484,024	A→C	V127G (GTG→GGG)	acrB ←	multidrug efflux system protein	AA substitution
reads alignment	4,277,878	A→C	D137A (GAC→GCC)	soxR →	redox‑sensitive transcriptional activator of soxS; autorepressor	AA substitution
reads alignment	4,420,646	C→T	P223S (CCG→TCG)	ulaA →	L‑ascorbate‑specific enzyme IIC permease component of PTS	AA substitution
CHL - 3, 21 days
reads alignment	388,518	C→A	P242T (CCA→ACA)	tauD →	taurine dioxygenase, 2‑oxoglutarate‑dependent	AA substitution
new junction evidence	458,790	IS186 (–) +6 bp :: Δ1	intergenic (+90/‑93)	clpX → / → lon	ATPase and specificity subunit of ClpX‑ClpP ATP‑dependent serine protease/DNA‑binding ATP‑dependent protease La
reads alignment	484,024	A→C	V127G (GTG→GGG)	acrB ←	multidrug efflux system protein	AA substitution
reads alignment	883,661	C→A	intergenic (‑273/‑12)	ybjG ← / → mdfA	undecaprenyl pyrophosphate phosphatase/multidrug efflux system protein
reads alignment	1,921,775	C→A	intergenic (+113/‑5)	rsmF → / → yebV	16S rRNA m(5)C1407 methyltransferase, SAM‑dependent/uncharacterized protein
new junction evidence	2,771,328	IS2 (+) +5 bp	coding (181‑185/468 nt)	yfjT →	CP4‑57 prophage; putative periplasmic protein	disruption	loss of function
reads alignment	3,879,120	A→T	S334T (TCC→ACC)	gyrB ←	DNA gyrase, subunit B	AA substitution
new junction evidence	4,181,666	(CTTTGTTATCAACGGTAC)1→2	coding (422/4029 nt)	rpoB →	RNA polymerase, beta subunit	in frame duplication
reads alignment	4,277,878	A→C	D137A (GAC→GCC)	soxR →	redox‑sensitive transcriptional activator of soxS; autorepressor	AA substitution
CHL - 4, 10 days
reads alignment	883,661	C→A	intergenic (‑273/‑12)	ybjG ← / → mdfA	undecaprenyl pyrophosphate phosphatase/multidrug efflux system protein
reads alignment	4,277,848	G→C	R127P (CGC→CCC)	soxR →	redox‑sensitive transcriptional activator of soxS; autorepressor	AA substitution
CHL - 4, 21 days
new junction evidence	458,790	IS186 (+) +6 bp :: Δ1	intergenic (+90/‑93)	clpX → / → lon	ATPase and specificity subunit of ClpX‑ClpP ATP‑dependent serine protease/DNA‑binding ATP‑dependent protease La
reads alignment	883,661	C→A	intergenic (‑273/‑12)	ybjG ← / → mdfA	undecaprenyl pyrophosphate phosphatase/multidrug efflux system protein
new junction evidence	3,922,504	+A :: IS5 (+) +3 bp	intergenic (‑64/+551)	atpI ← / ← rsmG	ATP synthase, membrane‑bound accessory factor/16S rRNA m(7)G527 methyltransferase, SAM‑dependent; glucose‑inhibited cell‑division protein
reads alignment	4,277,848	G→C	R127P (CGC→CCC)	soxR →	redox‑sensitive transcriptional activator of soxS; autorepressor	AA substitution
CHL - 5, 10 days
new junction evidence	458,790	IS186 (+) +6 bp :: Δ1	intergenic (+90/‑93)	clpX → / → lon	ATPase and specificity subunit of ClpX‑ClpP ATP‑dependent serine protease/DNA‑binding ATP‑dependent protease La
new junction evidence	883,553	IS30 (+) +2 bp	intergenic (‑165/‑119)	ybjG ← / → mdfA	undecaprenyl pyrophosphate phosphatase/multidrug efflux system protein
reads alignment	4,277,526	C→G	R20G (CGC→GGC)	soxR →	redox‑sensitive transcriptional activator of soxS; autorepressor	AA substitution	constitutive expression
reads alignment	4,591,983	Δ1 bp	coding (327/1656 nt)	tsr →	methyl‑accepting chemotaxis protein I, serine sensor receptor
CHL - 5, 21 days
new junction evidence	458,790	IS186 (+) +6 bp :: Δ1	intergenic (+90/‑93)	clpX → / → lon	ATPase and specificity subunit of ClpX‑ClpP ATP‑dependent serine protease/DNA‑binding ATP‑dependent protease La
reads alignment	482,696	C→G	G570R (GGC→CGC)	acrB ←	multidrug efflux system protein	AA substitution
reads alignment	883,661	C→A	intergenic (‑273/‑12)	ybjG ← / → mdfA	undecaprenyl pyrophosphate phosphatase/multidrug efflux system protein
reads alignment	4,188,573	G→T	R1075L (CGT→CTT)	rpoC →	RNA polymerase, beta prime subunit	AA substitution
reads alignment	4,277,526	C→G	R20G (CGC→GGC)	soxR →	redox‑sensitive transcriptional activator of soxS; autorepressor	AA substitution	constitutive expression
CHL - 6, 10 days
new junction evidence	458,790	IS186 (+) +6 bp :: Δ1	intergenic (+90/‑93)	clpX → / → lon	ATPase and specificity subunit of ClpX‑ClpP ATP‑dependent serine protease/DNA‑binding ATP‑dependent protease La
new junction evidence	883,554	IS30 (+) :: +AC	intergenic (‑166/‑120)	ybjG ← / → mdfA	undecaprenyl pyrophosphate phosphatase/multidrug efflux system protein
reads alignment	4,277,877	G→T	D137Y (GAC→TAC)	soxR →	redox‑sensitive transcriptional activator of soxS; autorepressor	AA substitution
CHL - 6, 21 days
new junction evidence	458,790	IS186 (+) +6 bp :: Δ1	intergenic (+90/‑93)	clpX → / → lon	ATPase and specificity subunit of ClpX‑ClpP ATP‑dependent serine protease/DNA‑binding ATP‑dependent protease La
reads alignment	484,024	A→C	V127G (GTG→GGG)	acrB ←	multidrug efflux system protein
reads alignment	883,661	C→A	intergenic (‑273/‑12)	ybjG ← / → mdfA	undecaprenyl pyrophosphate phosphatase/multidrug efflux system protein
reads alignment	3,272,743	A→T	V3V (GTT→GTA)	garR ←	tartronate semialdehyde reductase	synonymous
missing coverage, new junction evidence	3,815,859	Δ82 bp	intergenic (‑91/‑736)	pyrE ← / → yicC	orotate phosphoribosyltransferase/UPF0701 family protein
reads alignment	4,186,371	A→G	N341S (AAC→AGC)	rpoC →	RNA polymerase, beta prime subunit	AA substitution
reads alignment	4,277,830	G→A	G121D (GGT→GAT)	soxR →	redox‑sensitive transcriptional activator of soxS; autorepressor	AA substitution

## Sheet: NIT
Evidence	Start location	Mutation	Location wrt annotation	Annotation	Description	Protein effect	Type of effect
NIT - 1, 10 days
new juction evidence	605,235	IS1 (+) +8 bp	coding (183‑190/654 nt)	nfsB ←	dihydropteridine reductase, NAD(P)H‑dependent, oxygen‑insensitive	disruption	loss of function
reads alignment	891,328	Δ1 bp	coding (145/723 nt)	nfsA →	nitroreductase A, NADPH‑dependent, FMN‑dependent	frameshift	loss of function
missing coverage, new juction evidence	2,810,941	Δ12 bp	coding (172‑183/531 nt)	mprA →	transcriptional repressor of microcin B17 synthesis and multidrug efflux	in frame deletion in DNA binding region	loss of function
reads alignment	3,440,459	G→T	R191S (CGT→AGT)	rpoA ←	RNA polymerase, alpha subunit	AA substitution
reads alignment	3,536,412	A→C	L58* (TTA→TGA)	ompR ←	response regulator in two‑component regulatory system with EnvZ	truncation	loss of function
NIT - 1, 21 days
new juction evidence	432,169	IS1 (+) +8 bp	intergenic (‑156/+136)	tsx ← / ← yajI	nucleoside channel, receptor of phage T6 and colicin K/putative lipoprotein
new juction evidence	605,235	IS1 (+) +8 bp	coding (183‑190/654 nt)	nfsB ←	dihydropteridine reductase, NAD(P)H‑dependent, oxygen‑insensitive	disruption	loss of function
reads alignment	891,328	Δ1 bp	coding (145/723 nt)	nfsA →	nitroreductase A, NADPH‑dependent, FMN‑dependent	frameshift	loss of function
missing coverage, new juction evidence	2,810,941	Δ12 bp	coding (172‑183/531 nt)	mprA →	transcriptional repressor of microcin B17 synthesis and multidrug efflux	in frame deletion in DNA binding region	loss of function
reads alignment	3,440,459	G→T	R191S (CGT→AGT)	rpoA ←	RNA polymerase, alpha subunit	AA substitution
reads alignment	3,536,412	A→C	L58* (TTA→TGA)	ompR ←	response regulator in two‑component regulatory system with EnvZ	truncation	loss of function
NIT - 2, 10 days
new juction evidence	605,384	IS5 (+) +4 bp	coding (38‑41/654 nt)	nfsB ←	dihydropteridine reductase, NAD(P)H‑dependent, oxygen‑insensitive	disruption	loss of function
new juction evidence	891,563	Δ3 :: IS186 (+) +9 bp :: Δ1	coding (380‑388/723 nt)	nfsA →	nitroreductase A, NADPH‑dependent, FMN‑dependent	disruption	loss of function
reads alignment	3,437,013	C→T	L166L (CTG→TTG)	trkA →	NAD‑binding component of TrK potassium transporter	synonymous
reads alignment	3,535,966	G→A	R207C (CGT→TGT)	ompR ←	response regulator in two‑component regulatory system with EnvZ	AA substitution
reads alignment manual	2811176-2811182	(TGATGCA)1→2	coding(407-413/513)	mprA →	transcriptional repressor of microcin B17 synthesis and multidrug efflux	frameshift insertion	loss of function
NIT - 2, 21 days
new juction evidence	605,384	IS5 (+) +4 bp	coding (38‑41/654 nt)	nfsB ←	dihydropteridine reductase, NAD(P)H‑dependent, oxygen‑insensitive	disruption	loss of function
new juction evidence	891,563	Δ3 :: IS186 (+) +9 bp :: Δ1	coding (380‑388/723 nt)	nfsA →	nitroreductase A, NADPH‑dependent, FMN‑dependent	disruption	loss of function
missing coverage, new juction evidence	3,536,203	Δ16 bp	coding (367‑382/720 nt)	ompR ←	response regulator in two‑component regulatory system with EnvZ	frameshift deletion	loss of function
reads alignment manual	2811176-2811182	(TGATGCA)1→2	coding(407-413/513)	mprA →	transcriptional repressor of microcin B17 synthesis and multidrug efflux	frameshift insertion	loss of function
NIT - 3, 10 days
missing coverage, new juction evidence	575,790	Δ30,676 bp	IS5‑mediated	[nmpC]–[ybdK]	34 genes including nfsB ([nmpC], essD, rrrD, rzpD, rzoD, borD, ybcV, ybcW, ylcI, nohD, aaaD, tfaD, ybcY, ybcY, tfaX, appY, ompT, pauD, envY, ybcH, nfrA, nfrB, cusS, cusR, cusC, cusF, cusB, cusA, pheP, ybdG, nfsB, ybdF, ybdJ, [ybdK])	large deletion	loss of function
new juction evidence	891,326	Δ5 bp	coding (143‑147/723 nt)	nfsA →	nitroreductase A, NADPH‑dependent, FMN‑dependent	frameshift deletion	loss of function
reads alignment	2,811,095	A→C	D109A (GAT→GCT)	mprA →	transcriptional repressor of microcin B17 synthesis and multidrug efflux	AA substitution
reads alignment	4,182,820	C→T	H526Y (CAC→TAC)	rpoB →	RNA polymerase, beta subunit	AA substitution
NIT - 3, 21 days
missing coverage, new juction evidence	575,790	Δ30,676 bp	IS5‑mediated	[nmpC]–[ybdK]	34 genes	large deletion	loss of function
new juction evidence	891,326	Δ5 bp	coding (143‑147/723 nt)	nfsA →	nitroreductase A, NADPH‑dependent, FMN‑dependent	frameshift deletion	loss of function
reads alignment	2,811,095	A→C	D109A (GAT→GCT)	mprA →	transcriptional repressor of microcin B17 synthesis and multidrug efflux	AA substitution
reads alignment	3,536,298	T→C	E96G (GAG→GGG)	ompR ←	response regulator in two‑component regulatory system with EnvZ	AA substitution
reads alignment	4,182,820	C→T	H526Y (CAC→TAC)	rpoB →	RNA polymerase, beta subunit	AA substitution
NIT - 4,10 days
new juction evidence	605,384	IS5 (+) +4 bp	coding (38‑41/654 nt)	nfsB ←	dihydropteridine reductase, NAD(P)H‑dependent, oxygen‑insensitive	disruption	loss of function
new juction evidence	891,563	Δ3 :: IS186 (+) +9 bp :: Δ1	coding (380‑388/723 nt)	nfsA →	nitroreductase A, NADPH‑dependent, FMN‑dependent	disruption	loss of function
missing coverage, new juction evidence	3,536,203	Δ16 bp	coding (367‑382/720 nt)	ompR ←	response regulator in two‑component regulatory system with EnvZ	frameshift deletion	loss of function
reads alignment, manual inspection	2811176-2811182	(TGATGCA)1→2	coding(407-413/513)	mprA →	transcriptional repressor of microcin B17 synthesis and multidrug efflux	frameshift insertion	loss of function
NIT - 4,21 days
new juction evidence	605,384	IS5 (+) +4 bp	coding (38‑41/654 nt)	nfsB ←	dihydropteridine reductase, NAD(P)H‑dependent, oxygen‑insensitive	disruption	loss of function
reads alignment	884,346	C→G	A225G (GCG→GGG)	mdfA →	multidrug efflux system protein	AA substitution
new juction evidence	891,563	Δ3 :: IS186 (+) +9 bp :: Δ1	coding (380‑388/723 nt)	nfsA →	nitroreductase A, NADPH‑dependent, FMN‑dependent	disruption	loss of function
reads alignment	2,859,326	T→C	V745A (GTG→GCG)	mutS →	methyl‑directed mismatch repair protein	AA substitution
missing coverage, new juction evidence	3,536,203	Δ16 bp	coding (367‑382/720 nt)	ompR ←	response regulator in two‑component regulatory system with EnvZ	frameshift deletion	loss of function
reads alignment, manual inspection	2811176-2811182	(TGATGCA)1→2	coding(407-413/513)	mprA →	transcriptional repressor of microcin B17 synthesis and multidrug efflux	frameshift insertion	loss of function
missing coverage, new juction evidence	3,815,859	Δ82 bp	intergenic (‑91/‑736)	pyrE ← / → yicC	orotate phosphoribosyltransferase/UPF0701 family protein
NIT - 5,10 days
reads alignment	605,124	G→A	Q101* (CAG→TAG)	nfsB ←	dihydropteridine reductase, NAD(P)H‑dependent, oxygen‑insensitive	truncation	loss of function
new juction evidence	891,563	Δ3 :: IS186 (+) +9 bp :: Δ1	coding (380‑388/723 nt)	nfsA →	nitroreductase A, NADPH‑dependent, FMN‑dependent	disruption	loss of function
reads alignment	2,811,155	Δ1 bp	coding (386/531 nt)	mprA →	transcriptional repressor of microcin B17 synthesis and multidrug efflux	frameshift	loss of function
NIT - 5,21 days
reads alignment	605,189	Δ1 bp	coding (236/654 nt)	nfsB ←	dihydropteridine reductase, NAD(P)H‑dependent, oxygen‑insensitive	frameshift	loss of function
reads alignment	891,328	Δ1 bp	coding (145/723 nt)	nfsA →	nitroreductase A, NADPH‑dependent, FMN‑dependent	frameshift	loss of function
new juction evidence	2,810,935	Δ12 bp	coding (166‑177/531 nt)	mprA →	transcriptional repressor of microcin B17 synthesis and multidrug efflux	in frame deletion in DNA binding region	loss of function
reads alignment	3,440,459	G→T	R191S (CGT→AGT)	rpoA ←	RNA polymerase, alpha subunit	AA substitution
reads alignment	3,536,398	C→T	G63S (GGC→AGC)	ompR ←	response regulator in two‑component regulatory system with EnvZ	AA substitution
NIT - 6,10 days
new juction evidence	605,384	IS5 (–) +4 bp	coding (38‑41/654 nt)	nfsB ←	dihydropteridine reductase, NAD(P)H‑dependent, oxygen‑insensitive	disruption	loss of function
new juction evidence	891,786	IS1 (+) +8 bp	coding (603‑610/723 nt)	nfsA →	nitroreductase A, NADPH‑dependent, FMN‑dependent	disruption	loss of function
new juction evidence	2,811,203	(TCAGCAC)1→2	coding (434/531 nt)	mprA →	transcriptional repressor of microcin B17 synthesis and multidrug efflux	frameshift insertion	loss of function
missing coverage, manual inspection	223543–223740	gene conversion to another ribosomal RNA gene		rrsH	ribosomal RNA gene	gene conversion
NIT - 6,21 days
new juction evidence	605,384	IS5 (–) +4 bp	coding (38‑41/654 nt)	nfsB ←	dihydropteridine reductase, NAD(P)H‑dependent, oxygen‑insensitive	disruption	loss of function
new juction evidence	891,786	IS1 (+) +8 bp	coding (603‑610/723 nt)	nfsA →	nitroreductase A, NADPH‑dependent, FMN‑dependent	disruption	loss of function
new juction evidence	948,247	IS1 (+) +9 bp	coding (1019‑1027/1431 nt)	ycaM →	putative transporter	disruption	loss of function
new juction evidence	2,375,828	IS186 (+) +4 bp	coding (132‑135/963 nt)	menC ←	O‑succinylbenzoyl‑CoA synthase	disruption	loss of function
missing coverage, new juction evidence	2,811,160	Δ174 bp		mprA–ygaY	mprA, ygaY	deletion	loss of function
missing coverage, new juction evidence	3,536,114	Δ246 bp	coding (226‑471/720 nt)	ompR ←	response regulator in two‑component regulatory system with EnvZ	deletion	loss of function
