# Supplementary material for: Quantifying the Determinants of Evolutionary Dynamics Leading to Drug Resistance
Source: PLoS Biol. 2015 Nov 18;13(11):e1002299. doi: 10.1371/journal.pbio.1002299 (PMC4651364; doi:10.1371/journal.pbio.1002299)
Supplement: S3 Table — (XLSX) [file pbio.1002299.s010.xlsx]

## Sheet: MG1655 ancestor mutations
Evidence	Start location	Mutation	Location wrt annotation	Annotation	Description	Protein effect	Type of effect
missing coverage, new junction evidence	257,908	Δ776 bp		[crl]	[crl]	IS element cut out	regain of function
reads alignment	803,662	C→A	L54I (CTT→ATT)	ybhJ →	aconitase family protein	AA substitution
reads alignment	1,905,761	G→A	G25D (GGT→GAT)	mntP →	putative Mn(2+) efflux pump, mntR‑regulated	AA substitution
missing coverage, new junction evidence	1,978,503	Δ776 bp		insB1–insA	insB1, insA	IS element cut out
reads alignment	2,173,363	Δ2 bp	intergenic (‑1/+1)	gatC ← / ← gatC	pseudogene, galactitol‑specific enzyme IIC component of PTS;transport; Transport of small molecules: Carbohydrates, organic acids, alcohols; PTS system galactitol‑specific enzyme IIC/pseudogene, galactitol‑specific enzyme IIC component of PTS;transport; Transport of small molecules: Carbohydrates, organic acids, alcohols; PTS system galactitol‑specific enzyme IIC
reads alignment	3,560,455	+G	intergenic (‑2/+1)	glpR ← / ← glpR	pseudogene, DNA‑binding transcriptional repressor;regulator; Energy metabolism, carbon: Anaerobic respiration; repressor of the glp operon/pseudogene, DNA‑binding transcriptional repressor;regulator; Energy metabolism, carbon: Anaerobic respiration; repressor of the glp operon
reads alignment	4,296,381	+GC	intergenic (+587/+55)	gltP → / ← yjcO	glutamate/aspartate:proton symporter/Sel1 family TPR‑like repeat protein
reads alignment	4,390,754	G→T	A252A (GCC→GCA)	rsgA ←	ribosome small subunit‑dependent GTPase A	AA substitution
missing coverage, manual inspection	3,424,234	gene conversion to another ribosomal RNA gene		rrfD	ribosomal RNA gene	gene conversion
