# Supplementary material for: Quantifying the Determinants of Evolutionary Dynamics Leading to Drug Resistance
Source: PLoS Biol. 2015 Nov 18;13(11):e1002299. doi: 10.1371/journal.pbio.1002299 (PMC4651364; doi:10.1371/journal.pbio.1002299)
Supplement: S4 Table — (XLSX) [file pbio.1002299.s011.xlsx]

## Sheet: genes analyzed
Gene	Antibiotic used	Number of clones with mutation	Predicted effect	ceff normalized to parent ceff
(P) mdfA	CHL	10		1.91
soxR	CHL	8	constitutive	1.13
(P) lon	CHL	6		0.67
acrB	CHL	4		7.24
acrR	CHL	4	loss of function	1.61
marR	CHL	4	loss of function	0.82
(P) atpI	CHL	2		1.16
mprA	CHL	2	loss of function	0.88
rpoC	CHL	2		N/A
narV	CHL	1		1.22
barA	CHL	1		1.02
(P) yqcC	CHL	1		1.3
(P) livJ	CHL	1		0.93
metH	CHL	1		0.94
gatD	CHL	1		1.32
atpF	CHL	1		7.24
tauD	CHL	1		1.15
yfjT	CHL	1	loss of function	1.22
(P) yebV	CHL	1		1.22
gyrB	CHL	1		N/A
rpoB	CHL	1		N/A
ulaA	CHL	1		1.36
tsr	CHL	1	loss of function	1.28
garR	CHL	1	synonymous	1.09
(P) pyrE	CHL	1		1.17
nfsA	NIT	12	loss of function	0.75
nfsB	NIT	12	loss of function	0.87
mprA	NIT	12	loss of function	0.92
ompR	NIT	9	loss of function	0.59
rpoA	NIT	3		N/A
rpoB	NIT	2		N/A
trkA	NIT	1	synonymous	1.1
(P) tsx	NIT	1		1.05
mdfA	NIT	1		0.98
(P) pyrE	NIT	1		0.98
ycaM	NIT	1	loss of function	1
menC	NIT	1	loss of function	0.85
rrsH	NIT	1		N/A
mutS	NIT	1		1.05
